# Supplementary material for: Purple potato extract modulates fat metabolizing genes expression, prevents oxidative stress, hepatic steatosis, and attenuates high-fat diet-induced obesity in male rats
Source: PLoS One. 2025 Apr 1;20(4):e0318162. doi: 10.1371/journal.pone.0318162 (PMC11960900; doi:10.1371/journal.pone.0318162)
Supplement: S1 Data — (XLSX) [file pone.0318162.s006.xlsx]

## Sheet: AST
		AST activity in Plasma			U/L
		CON	FAT	C+JA	HF+JA	HF+Orl
	1	41.2533	123.76	41.2533	41.2533	41.2533
	2	35.36	129.653	47.1467	64.8267	58.9333
	3	29.4667	100.187	29.4667	47.1467	70.72
	4	47.1467	159.12	29.4667	82.5067	58.9333
	5	35.36	147.333	47.1467	64.8267	58.9333
	6	23.5733	135.547	35.36	35.36	70.72
	Mean	35.36	132.6	38.3067	55.9867	59.9156
	SEM	3.40252	8.29963	3.31636	7.25782	4.41454
	n	6	6	6	6	6
	SD	7.60826	18.5585	7.41562	16.229	9.87121

## Sheet: ALT
		ALT activity in plasma			U/L
		CON	FAT	C+JA	HF+JA	HF+Orl
	1	41.2067	117.733	29.4333	47.0933	58.8667
	2	35.32	129.507	52.98	47.0933	58.8667
	3	29.4333	117.733	41.2067	52.98	64.7533
	4	47.0933	123.62	41.2067	47.0933	58.8667
	5	47.0933	94.1867	29.4333	29.4333	64.7533
	6	41.2067	147.167	52.98	35.32	41.2067
	Mean	40.2256	121.658	41.2067	43.1689	57.8856
	SEM	2.80947	7.07489	4.29901	3.61816	3.53745
	n	6	6	6	6	6
	SD	6.28218	15.8199	9.61289	8.09045	7.90997

## Sheet: ALP
		ALP activity in Plasma			U/L
		CON	FAT	C+JA	HF+JA	HF+Orl
	1	58.3	108.9	57.2	84.7	77
	2	39.6	89.1	56.1	73.7	86.9
	3	49.5	111.1	57.2	84.7	85.8
	4	33	82.5	44	69.3	61.6
	5	34.1	127.6	50.6	75.9	94.6
	6	60.5	103.4	34.1	70.4	90.2
	Mean	45.8333	103.767	49.8667	76.45	82.6833
	SEM	4.91662	6.62237	3.78573	2.77918	4.84014
	n	6	6	6	6	6
	SD	10.9939	14.8081	8.46516	6.21443	10.8229

## Sheet: MDA
		Plasma MDA		nanomole/mL				Liver MDA		nanomole/g
		CON	FAT	Con+ JA	HF+JA	HF+Orl		CON	FAT	Con+ JA	HF+JA	HF+Orl
	1	33.9692	59.2	31.8154	37.9692	47.2		64.9231	147.231	71.8462	96.4615	96.4615
	2	35.2	61.0462	34.8923	33.3538	40.7385		76.4615	114.154	73.3846	94.1538	86.4615
	3	35.8154	57.9692	28.1231	31.8154	42.8923		65.6923	124.154	76.4615	79.5385	94.9231
	4	27.5077	77.9692	23.2	37.9692	41.3538		55.6923	119.538	51.8462	88.7692	91.0769
	5	30.8923	73.6615	26.2769	36.4308	38.5846		71.8462	141.846	79.5385	84.9231	92.6154
	6	34.2769	75.2	29.6615	33.9692	49.9692		78.7692	122.615	65.6923	96.4615	96.4615
	Mean	32.9436	67.5077	28.9949	35.2513	43.4564		68.8974	128.256	69.7949	90.0513	93
	SEM	1.29003	3.68889	1.68233	1.05222	1.75397		3.48237	5.37973	4.06392	2.81351	1.57332
	n	6	6	6	6	6		6	6	6	6	6
	SD	2.88459	8.2486	3.76181	2.35283	3.92199		7.78681	12.0294	9.0872	6.2912	3.51806

## Sheet: NO 
		NO level in tissue samples
		Plasma		nanomole/mL					Liver		nanomole/g
		CON	FAT	Con+ JA	HF+JA	HF+Orl			CON	FAT	Con+ JA	HF+JA	HF+Orl
	1	19.5579	20.9263	13.0316	12.2947	12.8211			42.0632	143.326	44.1684	82.6947	76.3789
	2	16.0842	28.7158	13.2421	12.7158	12.2947			45.6421	129.221	41.4316	87.7474	77.4316
	3	14.8211	20.5053	12.2947	11.4526	13.1368			34.9053	113.432	42.0632	84.5895	64.1684
	4	12.5053	28.8211	12.9263	11.1368	10.0842			42.6947	145.221	44.1684	85.2211	64.1684
	5	12.1895	20.5053	12.1895	12.9263	11.5579			41.2211	150.484	39.3263	83.1158	85.2211
	6	15.0316	20.9263	13.3474	12.0842	13.8737			42.4842	146.484	46.6947	88.5895	82.2737
	Mean	15.0316	23.4	12.8386	12.1018	12.2947			41.5018	138.028	42.9754	85.3263	74.9404
	SEM	1.09696	1.69944	0.198641	0.285593	0.544934			1.45417	5.74173	1.05216	0.981077	3.65064
	n	6	6	6	6	6			6	6	6	6	6
	SD	2.45288	3.80006	0.444175	0.638606	1.21851			3.25163	12.8389	2.35271	2.19375	8.16308

## Sheet: AOPP
		AOPP level in tissues
		Plasma			nanmole/mL				Liver		nnomole/mg protein
		CON	FAT	Con+ JA	HF+JA	HF+Orl			CON	FAT	Con+ JA	HF+JA	HF+Orl
	1	164.048	511.667	133.095	168.81	221.19			542.381	1423.33	628.095	828.095	709.048
	2	156.905	437.857	128.333	154.524	261.667			575.714	1380.48	642.381	842.381	647.143
	3	185.476	390.238	149.762	204.524	247.381			480.476	1409.05	513.81	947.143	899.524
	4	175.952	418.81	166.429	237.857	261.667			523.333	1266.19	590	618.571	523.333
	5	237.857	511.667	197.381	280.714	259.286			513.81	1299.52	551.905	813.81	475.714
	6	209.286	425.952	166.429	283.095	259.286			594.762	1380.48	513.81	828.095	532.857
	Mean	188.254	449.365	156.905	221.587	251.746			538.413	1359.84	573.333	813.016	631.27
	SEM	12.4239	20.7149	10.4147	22.4485	6.48904			17.0994	25.6338	22.7959	43.6335	64.2377
	n	6	6	6	6	6			6	6	6	6	6
	SD	27.7806	46.3199	23.2879	50.1965	14.5099			38.2355	57.319	50.9731	97.5674	143.64

## Sheet: SOD
			SOD activity level
			LIVER		U/min					Plasma		U/min/g tissue
			CON	FAT	C+JA	HF+JA	HF+OLR			CON	FAT	C+JA	HF+JA	HF+OLR
		1	54.5455	27.2727	63.6364	54.5455	54.5455		1	45.4545	9.09091	36.3636	18.1818	27.2727
		2	46.1538	15.3846	84.6154	53.8462	46.1538		2	46.1538	15.3846	23.0769	15.3846	30.7692
		3	58.3333	25	50	50	58.3333		3	25	16.6667	33.3333	16.6667	25
		4	45.4545	27.2727	63.6364	72.7273	27.2727		4	25	12.5	37.5	25	12.5
		5	53.8462	38.4615	69.2308	53.8462	23.0769		5	30.7692	23.0769	38.4615	15.3846	23.0769
		6	69.2308	23.0769	53.8462	46.1538	38.4615		6	38.4615	7.69231	30.7692	23.0769	23.0769
		Mean	54.594	26.0781	66.2238	56.993	41.8765		Mean	35.1399	14.0686	33.2508	18.1235	23.7238
		SEM	2.51459	3.67366	5.58522	4.01413	7.12853		SEM	3.93052	2.29148	2.34215	1.68188	2.5206
		N	6	6	6	6	6		N	6	6	6	6	6
		SD	7.99526	6.84012	11.192	8.36831	13.0769		SD	8.78891	5.12391	5.23721	3.7608	5.63623

## Sheet: Catalase activity
		Plasma
		Catalase activity							Liver		U/Min/gm tissue
				U/min
		CON	FAT	C+JA	HF+JA	HF+OLR			CON	FAT	C+JA	HF+JA	HF+OLR
	1	19	8	25	24	19		1	95	30	90	45	50
	2	30	6	28	20	20		2	90	55	55	50	55
	3	27	8	21	12	18		3	60	35	95	60	45
	4	19	10	17	14	25		4	65	25	60	65	75
	5	30	11	22	24	20		5	70	25	75	65	60
	6	30	10	21	21	23		6	75	20	55	70	35
	Mean	25.8333	8.83333	22.3333	19.1667	20.8333		Mean	75.8333	31.6667	71.6667	59.1667	53.3333
	SEM	2.21234	0.749074	1.542	2.0723	1.07755		SEM	5.68868	5.1099	7.26483	3.96162	5.57773
	n	6	6	6	6	6		n	6	6	6	6	6
	SD	4.94694	1.67498	3.44803	4.63381	2.40947		SD	12.7203	11.4261	16.2447	8.85845	12.4722

## Sheet: MPO
			MPO activity in liver
			CON	FAT	C+JA	HF+JA	HF+OLR
			0.726496	1.53846	0.811966	0.811966	1.06838
			0.769231	1.36752	0.811966	0.641026	0.769231
			0.982906	1.62393	0.854701	0.811966	1.88034
			0.726496	2.30769	0.42735	1.28205	1.32479
			0.598291	1.5812	0.769231	0.0854701	0.982906
			0.811966	2.22222	0.470085	1.06838	0.854701
		Mean	0.769231	1.7735	0.690883	0.783476	1.14672
		SEM	0.0517547	0.159805	0.0775667	0.16722	0.166399
		n	6	6	6	6	6
		SD	0.115727	0.357334	0.173444	0.373915	0.372079

## Sheet: GSH
			GSH level in plasma and Liver
			Plasma	nmole/mg				Liver		ng/mg
		CON	FAT	C+JA	HF+JA	HF+OLR		CON	FAT	C+JA	HF+JA	HF+OLR
	1	27.3437	12.6562	27.1875	25.1562	20.625		25.4687	13.5938	24.5312	24.375	23.9062
	2	28.125	14.5312	25.3125	23.9062	23.125		27.9688	11.25	27.3437	24.0625	22.5
	3	25.9375	15	27.8125	23.4375	27.9688		32.5	12.1875	22.5	22.3437	20.3125
	4	27.5	14.375	26.25	26.7187	23.4375		30.9375	11.875	22.1875	20.9375	20.7812
	5	25.7812	15	27.9688	26.25	21.7187		30.4687	12.3438	32.3437	21.875	27.9688
	6	28.75	12.9688	28.75	24.375	23.125		27.9688	12.8125	27.0312	25	30.9375
	Mean	27.2396	14.0885	27.2135	24.974	23.3333		29.2188	12.3438	25.9896	23.099	24.401
	SEM	0.481876	0.418129	0.510974	0.53433	1.02513		1.04036	0.327753	1.54977	0.656023	1.72368
	N	6	6	6	6	6		6	6	6	6	6
	SD	1.07751	0.934965	1.14257	1.1948	2.29226		2.32632	0.732877	3.4654	1.46691	3.85425

[truncated: 3 more sheets: Cholesterol, triglyceride, Sheet8]
