# Supplementary material for: Purple potato extract modulates fat metabolizing genes expression, prevents oxidative stress, hepatic steatosis, and attenuates high-fat diet-induced obesity in male rats
Source: PLoS One. 2025 Apr 1;20(4):e0318162. doi: 10.1371/journal.pone.0318162 (PMC11960900; doi:10.1371/journal.pone.0318162)
Supplement: S2 Data — (XLSX) [file pone.0318162.s007.xlsx]

## Sheet: Control
Control	RAT 1							Control	RAT 2							Control	RAT 3							Control	RAT 4							Control	RAT 5							Control	RAT 6
	Body Weight	Food Initial	Food Final	Food Intake	Water Initial	Water Final	Water Intake		Body Weight	Food Initial	Food Final	Food Intake	Water Initial	Water Final	Water Intake		Body Weight	Food Initial	Food Final	Food Intake	Water Initial	Water Final	Water Intake		Body Weight	Food Initial	Food Final	Food Intake	Water Initial	Water Final	Water Intake		Body Weight	Food Initial	Food Final	Food Intake	Water Initial	Water Final	Water Intake		Body Weight	Food Initial	Food Final	Food Intake	Water Initial	Water Final	Water Intake
Day 1	198	194	187	7	303	292	11	Day 1	191	184	161	23	240	231	9	Day 1	190	210	186	24	274	266	8	Day 1	196	209	186	23	248	228	20	Day 1	197	200	168	32	277	268	9	Day 1	198	199	171	28	336	320	16
Day 2	199	194	185	9	292	270	22	Day 2	192	184	152	32	231	223	17	Day 2	195	210	180	30	266	256	10	Day 2	196	209	184	25	228	208	20	Day 2	196	200	167	33	268	259	9	Day 2	199	199	169	30	320	298	22
Day 3	198	194	181	13	270	256	14	Day 3	193	184	153	31	327	319	8	Day 3	196	210	184	26	256	250	6	Day 3	199	209	186	23	208	192	16	Day 3	194	200	170	30	259	236	23	Day 3	195	199	168	31	298	276	22
Day 4	200	194	159	35	256	247	9	Day 4	195	184	165	19	319	311	8	Day 4	202	210	189	21	250	240	10	Day 4	199	209	183	26	286	254	32	Day 4	192	200	171	29	236	214	22	Day 4	195	199	168	31	276	248	28
Day 5	202	194	152	42	247	238	9	Day 5	198	184	161	23	311	300	11	Day 5	200	210	184	26	240	232	8	Day 5	200	209	185	24	254	224	30	Day 5	192	200	172	28	214	185	29	Day 5	195	199	166	33	248	220	28
Day 6	201	194	150	44	231	215	16	Day 6	199	184	163	21	300	292	8	Day 6	202	210	187	23	232	220	12	Day 6	201	209	188	21	224	200	24	Day 6	192	200	170	30	185	155	30	Day 6	194	199	164	35	220	195	25
Day 7	202	194	144	50	213	203	10	Day 7	200	184	156	28	292	282	10	Day 7	203	210	185	25	220	200	20	Day 7	203	209	186	23	200	182	18	Day 7	193	200	171	29	316	297	19	Day 7	194	199	166	33	195	170	25
Day 8	205	194	144	50	203	186	17	Day 8	203	184	154	30	282	275	7	Day 8	203	210	181	29	200	182	18	Day 8	199	209	177	32	182	164	18	Day 8	192	200	169	31	297	277	20	Day 8	195	199	161	38	315	292	23
Day 9	203	194	158	36	186	170	16	Day 9	202	184	158	26	269	257	12	Day 9	201	210	180	30	182	168	14	Day 9	199	209	179	30	272	256	16	Day 9	192	200	163	37	277	252	25	Day 9	194	199	164	35	291	258	33
Day 10	204	194	158	36	304	296	8	Day 10	203	184	157	27	257	245	12	Day 10	202	210	179	31	296	284	12	Day 10	198	209	173	36	256	238	18	Day 10	192	200	155	45	252	226	26	Day 10	196	199	163	36	258	224	34
Day 11	204	194	162	32	296	287	9	Day 11	204	184	149	35	245	233	12	Day 11	200	210	178	32	284	268	16	Day 11	194	209	174	35	238	222	16	Day 11	192	200	155	45	226	199	27	Day 11	197	199	163	36	305	274	31
Day 12	206	194	161	33	287	276	11	Day 12	206	184	146	38	233	221	12	Day 12	202	210	174	36	268	248	20	Day 12	195	209	174	35	222	200	22	Day 12	193	200	160	40	278	252	26	Day 12	197	199	163	36	274	242	32
Day 13	203	194	161	33	276	264	12	Day 13	201	184	153	31	221	210	11	Day 13	203	210	184	26	248	230	18	Day 13	197	209	174	35	200	180	20	Day 13	194	200	160	40	252	225	27	Day 13	203	199	174	25	242	208	34
Day 14	203	194	159	35	264	252	12	Day 14	203	184	152	32	210	199	11	Day 14	202	210	181	29	230	212	18	Day 14	197	209	175	34	180	154	26	Day 14	194	200	175	25	225	196	29	Day 14	200	199	174	25	208	174	34
Day 15	205	194	164	30	252	240	12	Day 15	204	184	154	30	314	306	8	Day 15	203	210	175	35	212	196	16	Day 15	200	209	178	31	300	280	20	Day 15	190	200	175	25	196	167	29	Day 15	199	199	170	29	327	300	27
Day 16	206	194	157	37	240	231	9	Day 16	200	184	163	21	306	298	8	Day 16	205	210	175	35	196	176	20	Day 16	201	209	177	32	280	258	22	Day 16	188	200	174	26	333	304	29	Day 16	200	199	163	36	300	270	30
Day 17	208	194	157	37	231	223	8	Day 17	201	184	165	19	298	290	8	Day 17	202	210	174	36	176	154	22	Day 17	204	209	173	36	258	238	20	Day 17	189	200	170	30	304	274	30	Day 17	201	199	160	39	270	238	32
Day 18	207	194	157	37	327	319	8	Day 18	202	184	152	32	340	331	9	Day 18	201	210	178	32	154	130	24	Day 18	206	209	177	32	238	220	18	Day 18	190	200	170	30	274	244	30	Day 18	195	199	162	37	238	208	30
Day 19	206	194	159	35	319	311	8	Day 19	203	184	158	26	331	321	10	Day 19	200	210	177	33	244	228	16	Day 19	205	209	178	31	332	308	24	Day 19	189	200	172	28	244	212	32	Day 19	194	199	164	35	208	180	28
Day 20	207	194	157	37	311	300	11	Day 20	204	184	165	19	321	312	9	Day 20	198	210	178	32	228	214	14	Day 20	206	209	179	30	308	294	14	Day 20	190	200	168	32	212	182	30	Day 20	193	199	169	30	330	302	28
Day 21	203	194	154	40	300	292	8	Day 21	203	184	152	32	312	303	9	Day 21	194	210	176	34	214	200	14	Day 21	207	209	175	34	294	280	14	Day 21	190	200	170	30	326	292	34	Day 21	194	199	167	32	302	273	29
Day 22	208	194	153	41	292	282	10	Day 22	202	184	158	26	303	294	9	Day 22	194	210	177	33	200	184	16	Day 22	209	209	173	36	280	266	14	Day 22	190	200	169	31	292	258	34	Day 22	195	199	166	33	328	298	30
Day 23	206	194	142	52	282	275	7	Day 23	201	184	157	27	294	285	9	Day 23	196	210	179	31	302	288	14	Day 23	209	209	172	37	266	250	16	Day 23	191	200	168	32	315	285	30	Day 23	194	199	164	35	298	267	31
Day 24	208	194	161	33	269	257	12	Day 24	201	184	159	25	264	252	12	Day 24	197	210	172	38	288	276	12	Day 24	213	209	183	26	250	228	22	Day 24	191	200	166	34	285	254	31	Day 24	195	199	160	39	267	234	33
Day 25	207	194	162	32	257	245	12	Day 25	205	184	156	28	252	240	12	Day 25	199	210	173	37	276	264	12	Day 25	209	209	180	29	228	206	22	Day 25	190	200	162	38	254	222	32	Day 25	195	199	162	37	326	298	28
Day 26	209	194	166	28	245	233	12	Day 26	203	184	154	30	240	231	9	Day 26	201	210	179	31	264	250	14	Day 26	210	209	181	28	206	178	28	Day 26	189	200	160	40	320	286	34	Day 26	194	199	161	38	298	269	29
Day 27	208	194	166	28	233	221	12	Day 27	205	184	164	20	231	223	8	Day 27	203	210	181	29	250	236	14	Day 27	215	209	182	27	178	158	20	Day 27	190	200	161	39	286	251	35	Day 27	195	199	166	33	269	242	27
Day 28	210	194	166	28	221	210	11	Day 28	210	184	149	35	327	319	8	Day 28	204	210	181	29	236	220	16	Day 28	212	209	180	29	302	290	12	Day 28	191	200	167	33	251	221	30	Day 28	194	199	164	35	242	212	30
Day 29	206	194	156	38	210	199	11	Day 29	206	184	148	36	319	311	8	Day 29	206	210	182	28	220	204	16	Day 29	213	209	180	29	290	278	12	Day 29	189	200	166	34	221	193	28	Day 29	195	199	163	36	333	306	27
Day 30	208	194	155	39	314	306	8	Day 30	207	184	174	10	311	300	11	Day 30	206	210	184	26	204	190	14	Day 30	211	209	181	28	278	264	14	Day 30	189	200	165	35	340	310	30	Day 30	194	199	159	40	306	278	28
Day 31	205	194	156	38	306	298	8	Day 31	208	184	145	39	300	294	6	Day 31	209	210	178	32	306	290	16	Day 31	214	209	179	30	264	254	10	Day 31	189	200	163	37	310	278	32	Day 31	194	199	162	37	278	249	29
Day 32	208	194	155	39	298	290	8	Day 32	208	184	146	38	294	285	9	Day 32	212	210	179	31	290	264	26	Day 32	213	209	178	31	254	244	10	Day 32	190	200	160	40	278	248	30	Day 32	195	199	161	38	332	325	7
Day 33	207	194	155	39	340	331	9	Day 33	210	184	142	42	285	276	9	Day 33	208	210	179	31	264	248	16	Day 33	214	209	177	32	244	226	18	Day 33	190	200	163	37	313	281	32	Day 33	196	199	160	39	325	290	35
Day 34	206	194	156	38	331	321	10	Day 34	212	184	141	43	276	267	9	Day 34	210	210	185	25	248	234	14	Day 34	213	209	177	32	226	208	18	Day 34	191	200	160	40	281	245	36	Day 34	197	199	162	37	290	258	32
Day 35	209	194	156	38	321	312	9	Day 35	215	184	141	43	267	257	10	Day 35	209	210	184	26	234	220	14	Day 35	215	209	178	31	208	188	20	Day 35	191	200	162	38	245	210	35	Day 35	198	199	162	37	258	220	38
Day 36	210	194	161	33	312	303	9	Day 36	213	184	140	44	257	245	12	Day 36	206	210	185	25	220	204	16	Day 36	215	209	183	26	188	162	26	Day 36	193	200	160	40	305	271	34	Day 36	199	199	164	35	317	280	37
Day 37	211	194	156	38	303	294	9	Day 37	214	184	146	38	245	233	12	Day 37	208	210	187	23	204	194	10	Day 37	216	209	182	27	162	136	26	Day 37	195	200	161	39	271	235	36	Day 37	199	199	161	38	290	255	35
Day 38	213	194	161	33	294	285	9	Day 38	212	184	152	32	233	215	18	Day 38	209	210	184	26	194	174	20	Day 38	219	209	180	29	136	114	22	Day 38	196	200	158	42	235	198	37	Day 38	198	199	164	35	255	222	33
Day 39	209	194	163	31	285	276	9	Day 39	213	184	143	41	215	195	20	Day 39	211	210	186	24	174	156	18	Day 39	216	209	180	29	306	290	16	Day 39	196	200	164	36	312	279	33	Day 39	198	199	160	39	315	279	36
Day 40	210	194	164	30	276	267	9	Day 40	214	184	153	31	292	270	22	Day 40	215	210	189	21	296	288	8	Day 40	215	209	181	28	290	272	18	Day 40	195	200	163	37	279	245	34	Day 40	200	199	157	42	279	238	41
Day 41	212	194	165	29	267	257	10	Day 41	215	184	154	30	270	256	14	Day 41	214	210	187	23	288	278	10	Day 41	214	209	177	32	272	248	24	Day 41	197	200	164	36	245	209	36	Day 41	200	199	155	44	238	196	42
Day 42	210	194	180	14	257	245	12	Day 42	211	184	158	26	256	247	9	Day 42	216	210	190	20	278	266	12	Day 42	219	209	178	31	260	244	16	Day 42	197	200	166	34	330	291	39	Day 42	202	199	156	43	318	280	38
Day 43	208	194	159	35	245	233	12	Day 43	214	184	157	27	247	238	9	Day 43	217	210	187	23	266	254	12	Day 43	213	209	174	35	244	218	26	Day 43	199	200	165	35	291	250	41	Day 43	202	199	154	45	280	248	32
Day 44	214	194	159	35	233	215	18	Day 44	214	184	159	25	231	215	16	Day 44	215	210	187	23	254	242	12	Day 44	214	209	175	34	218	198	20	Day 44	199	200	164	36	250	212	38	Day 44	202	199	161	38	248	214	34
Day 45	211	194	152	42	215	201	14	Day 45	215	184	156	28	213	203	10	Day 45	214	210	185	25	242	230	12	Day 45	217	209	173	36	198	172	26	Day 45	199	200	168	32	336	300	36	Day 45	205	199	160	39	322	286	36
Day 46	212	194	150	44	201	189	12	Day 46	217	184	150	34	203	186	17	Day 46	218	210	184	26	220	200	20	Day 46	218	209	173	36	304	282	22	Day 46	199	200	160	40	300	267	33	Day 46	205	199	161	38	286	249	37
Day 47	214	194	144	50	189	171	18	Day 47	216	184	143	41	186	170	16	Day 47	217	210	182	28	200	182	18	Day 47	219	209	173	36	282	260	22	Day 47	202	200	161	39	267	232	35	Day 47	205	199	163	36	249	210	39
Day 48	213	194	144	50	320	302	18	Day 48	215	184	139	45	304	296	8	Day 48	217	210	181	29	182	168	14	Day 48	218	209	174	35	260	244	16	Day 48	202	200	162	38	328	291	37	Day 48	202	199	161	38	329	288	41
Day 49	215	194	162	32	302	282	20	Day 49	215	184	136	48	296	287	9	Day 49	216	210	177	33	296	284	12	Day 49	220	209	170	39	244	226	18	Day 49	202	200	160	40	297	261	36	Day 49	207	199	164	35	288	246	42
Day 50	209	194	162	32	282	274	8	Day 50	216	184	156	28	287	274	13	Day 50	216	210	174	36	284	268	16	Day 50	220	209	171	38	226	202	24	Day 50	202	200	163	37	261	222	39	Day 50	207	199	161	38	246	206	40
Day 51	212	194	162	32	274	261	13	Day 51	218	184	161	23	274	254	20	Day 51	218	210	174	36	268	248	20	Day 51	221	209	173	36	202	180	22	Day 51	205	200	158	42	222	181	41	Day 51	207	199	164	35	206	168	38
Day 52	213	194	165	29	261	245	16	Day 52	219	184	160	24	254	242	12	Day 52	217	210	175	35	248	230	18	Day 52	222	209	180	29	180	148	32	Day 52	205	200	160	40	181	149	32	Day 52	208	199	160	39	168	136	32
Day 53	214	194	164	30	245	231	14	Day 53	215	184	162	22	242	232	10	Day 53	219	210	179	31	230	212	18	Day 53	225	209	180	29	262	242	20	Day 53	206	200	162	38	149	110	39	Day 53	208	199	157	42	341	307	34
Day 54	216	194	148	46	231	221	10	Day 54	218	184	151	33	232	215	17	Day 54	218	210	174	36	212	196	16	Day 54	223	209	181	28	242	226	16	Day 54	206	200	161	39	329	301	28	Day 54	210	199	155	44	307	271	36
Day 55	215	194	155	39	221	201	20	Day 55	215	184	155	29	215	189	26	Day 55	220	210	176	34	196	176	20	Day 55	224	209	180	29	226	210	16	Day 55	207	200	160	40	301	270	31	Day 55	209	199	156	43	271	234	37
Day 56	214	194	165	29	217	198	19	Day 56	217	184	153	31	324	305	19	Day 56	220	210	165	45	233	215	18	Day 56	225	209	179	30	217	205	12	Day 56	207	200	158	42	270	233	37	Day 56	210	199	154	45	234	195	39
	Control	Body Weight																	Control	Food Intake																	Control	Water Intake
	RAT 1	RAT 2	RAT 3	RAT 4	RAT 5	RAT 6			SD	Mean	SEM	N							RAT 1	RAT 2	RAT 3	RAT 4	RAT 5	RAT 6				Mean	SEM	N							RAT 1	RAT 2	RAT 3	RAT 4	RAT 5	RAT 6				Mean	SEM	N
Day 1	198	191	190	196	197	198			3.26599	195	1.46059	6						Day 1	7	23	24	23	32	28				22.8333	3.47771	6						Day 1	11	9	8	20	9	16			4.3748	12.1667	1.95647	6
Day 2	199	192	195	196	196	199			2.40947	196.167	1.07755	6						Day 2	9	32	30	25	33	30				26.5	3.6765	6						Day 2	22	17	10	20	9	22				16.6667	2.38979	6
Day 3	198	193	196	199	194	195			2.11476	195.833	0.945751	6						Day 3	13	31	26	23	30	31				25.6667	2.848	6						Day 3	14	8	6	16	23	22				14.8333	2.85677	6
Day 4	200	195	202	199	192	195			3.43592	197.167	1.53659	6						Day 4	35	19	21	26	29	31				26.8333	2.48216	6						Day 4	9	8	10	32	22	28				18.1667	4.30826	6
Day 5	202	198	200	200	192	195			3.38707	197.833	1.51474	6						Day 5	42	23	26	24	28	33				29.3333	2.91738	6						Day 5	9	11	8	30	29	28				19.1667	4.42279	6
Day 6	201	199	202	201	192	194			3.80424	198.167	1.70131	6						Day 6	44	21	23	21	30	35				29	3.76829	6						Day 6	16	8	12	24	30	25				19.1667	3.46811	6
Day 7	202	200	203	203	193	194			4.13991	199.167	1.85143	6						Day 7	50	28	25	23	29	33				31.3333	3.98887	6						Day 7	10	10	20	18	19	25				17	2.42212	6
Day 8	205	203	203	199	192	195			4.68152	199.5	2.09364	6						Day 8	50	30	29	32	31	38				35	3.26599	6						Day 8	17	7	18	18	20	23				17.1667	2.21234	6
Day 9	203	202	201	199	192	194			4.11299	198.5	1.83938	6						Day 9	36	26	30	30	37	35				32.3333	1.76383	6						Day 9	16	12	14	16	25	33				19.3333	3.28295	6
Day 10	204	203	202	198	192	196			4.25898	199.167	1.90467	6						Day 10	36	27	31	36	45	36				35.1667	2.46869	6						Day 10	8	12	12	18	26	34				18.3333	4.04695	6
Day 11	204	204	200	194	192	197			4.60977	198.5	2.06155	6						Day 11	32	35	32	35	45	36				35.8333	1.95647	6						Day 11	9	12	16	16	27	31				18.5	3.52846	6
Day 12	206	206	202	195	193	197			5.14512	199.833	2.30097	6						Day 12	33	38	36	35	40	36				36.3333	0.988826	6						Day 12	11	12	20	22	26	32				20.5	3.30404	6
Day 13	203	201	203	197	194	203			3.48409	200.167	1.55813	6						Day 13	33	31	26	35	40	25				31.6667	2.30458	6						Day 13	12	11	18	20	27	34				20.3333	3.62093	6
Day 14	203	203	202	197	194	200			3.3375	199.833	1.49257	6						Day 14	35	32	29	34	25	25				30	1.78885	6						Day 14	12	11	18	26	29	34				21.6667	3.85285	6
Day 15	205	204	203	200	190	199			5.01387	200.167	2.24227	6						Day 15	30	30	35	31	25	29				30	1.31656	6						Day 15	12	8	16	20	29	27				18.6667	3.38296	6
Day 16	206	200	205	201	188	200			5.85947	200	2.62043	6						Day 16	37	21	35	32	26	36				31.1667	2.60021	6						Day 16	9	8	20	22	29	30				19.6667	3.87011	6
Day 17	208	201	202	204	189	201			5.81425	200.833	2.60021	6						Day 17	37	19	36	36	30	39				32.8333	3.02673	6						Day 17	8	8	22	20	30	32				20	4.2269	6
Day 18	207	202	201	206	190	195			5.98377	200.167	2.67603	6						Day 18	37	32	32	32	30	37				33.3333	1.20185	6						Day 18	8	9	24	18	30	30				19.8333	4.02009	6
Day 19	206	203	200	205	189	194			6.13052	199.5	2.74165	6						Day 19	35	26	33	31	28	35				31.3333	1.52023	6						Day 19	8	10	16	24	32	28				19.6667	4.01386	6
Day 20	207	204	198	206	190	193			6.49786	199.667	2.90593	6						Day 20	37	19	32	30	32	30				30	2.43584	6						Day 20	11	9	14	14	30	28				17.6667	3.67575	6
Day 21	203	203	194	207	190	194			6.13052	198.5	2.74165	6						Day 21	40	32	34	34	30	32				33.6667	1.40633	6						Day 21	8	9	14	14	34	29				18	4.43471	6
Day 22	208	202	194	209	190	195			7.18022	199.667	3.21109	6						Day 22	41	26	33	36	31	33				33.3333	2.04396	6						Day 22	10	9	16	14	34	30				18.8333	4.32371	6
Day 23	206	201	196	209	191	194			6.44851	199.5	2.88386	6						Day 23	52	27	31	37	32	35				35.6667	3.5559	6						Day 23	7	9	14	16	30	31				17.8333	4.2223	6
Day 24	208	201	197	213	191	195			7.58104	200.833	3.39035	6						Day 24	33	25	38	26	34	39				32.5	2.40486	6						Day 24	12	12	12	22	31	33				20.3333	4.02216	6
Day 25	207	205	199	209	190	195			6.79256	200.833	3.03773	6						Day 25	32	28	37	29	38	37				33.5	1.80278	6						Day 25	12	12	12	22	32	28				19.6667	3.66667	6
Day 26	209	203	201	210	189	194			7.54983	201	3.37639	6						Day 26	28	30	31	28	40	38				32.5	2.12525	6						Day 26	12	9	14	28	34	29				21	4.30504	6
Day 27	208	205	203	215	190	195			8.21922	202.667	3.67575	6						Day 27	28	20	29	27	39	33				29.3333	2.59058	6						Day 27	12	8	14	20	35	27				19.3333	4.14461	6
Day 28	210	210	204	212	191	194			8.20061	203.5	3.66742	6						Day 28	28	35	29	29	33	35				31.5	1.31022	6						Day 28	11	8	16	12	30	30				17.8333	3.98678	6
Day 29	206	206	206	213	189	195			8.01561	202.5	3.58469	6						Day 29	38	36	28	29	34	36				33.5	1.66833	6						Day 29	11	8	16	12	28	27				17	3.48329	6
Day 30	208	207	206	211	189	194			8.05709	202.5	3.60324	6						Day 30	39	10	26	28	35	40				29.6667	4.56557	6						Day 30	8	11	14	14	30	28				17.5	3.75722	6
Day 31	205	208	209	214	189	194			8.78287	203.167	3.92782	6						Day 31	38	39	32	30	37	37				35.5	1.47761	6						Day 31	8	6	16	10	32	29				16.8333	4.54911	6
Day 32	208	208	212	213	190	195			8.69227	204.333	3.8873	6						Day 32	39	38	31	31	40	38				36.1667	1.66166	6						Day 32	8	9	26	10	30	7				15	4.16333	6
Day 33	207	210	208	214	190	196			8.3749	204.167	3.74537	6						Day 33	39	42	31	32	37	39				36.6667	1.76383	6						Day 33	9	9	16	18	32	35				19.8333	4.58561	6
Day 34	206	212	210	213	191	197			8.15305	204.833	3.64615	6						Day 34	38	43	25	32	40	37				35.8333	2.62573	6						Day 34	10	9	14	18	36	32				19.8333	4.69338	6
Day 35	209	215	209	215	191	198			8.83962	206.167	3.9532	6						Day 35	38	43	26	31	38	37				35.5	2.45967	6						Day 35	9	10	14	20	35	38				21	5.16398	6
Day 36	210	213	206	215	193	199			7.78888	206	3.48329	6						Day 36	33	44	25	26	40	35				33.8333	3.07047	6						Day 36	9	12	16	26	34	37				22.3333	4.79351	6
Day 37	211	214	208	216	195	199			7.69018	207.167	3.43915	6						Day 37	38	38	23	27	39	38				33.8333	2.84507	6						Day 37	9	12	10	26	36	35				21.3333	5.13593	6
Day 38	213	212	209	219	196	198			8.23441	207.833	3.68254	6						Day 38	33	32	26	29	42	35				32.8333	2.24227	6						Day 38	9	18	20	22	37	33				23.1667	4.1906	6
Day 39	209	213	211	216	196	198			7.5148	207.167	3.36072	6						Day 39	31	41	24	29	36	39				33.3333	2.64155	6						Day 39	9	20	18	16	33	36				22	4.25049	6
Day 40	210	214	215	215	195	200			7.86165	208.167	3.51584	6						Day 40	30	31	21	28	37	42				31.5	2.97489	6						Day 40	9	22	8	18	34	41				22	5.43446	6
Day 41	212	215	214	214	197	200			7.29536	208.667	3.26258	6						Day 41	29	30	23	32	36	44				32.3333	2.90593	6						Day 41	10	14	10	24	36	42				22.6667	5.62534	6
Day 42	210	211	216	219	197	202			7.603	209.167	3.40016	6						Day 42	14	26	20	31	34	43				28	4.219	6						Day 42	12	9	12	16	39	38				21	5.60952	6
Day 43	208	214	217	213	199	202			6.51707	208.833	2.91452	6						Day 43	35	27	23	35	35	45				33.3333	3.11627	6						Day 43	12	9	12	26	41	32				22	5.31037	6
Day 44	214	214	215	214	199	202			6.54896	209.667	2.92878	6						Day 44	35	25	23	34	36	38				31.8333	2.54842	6						Day 44	18	16	12	20	38	34				23	4.28174	6
Day 45	211	215	214	217	199	205			6.28269	210.167	2.80971	6						Day 45	42	28	25	36	32	39				33.6667	2.66667	6						Day 45	14	10	12	26	36	36				22.3333	4.88308	6
Day 46	212	217	218	218	199	205			7.22842	211.5	3.23265	6						Day 46	44	34	26	36	40	38				36.3333	2.49889	6						Day 46	12	17	20	22	33	37				23.5	3.92216	6
Day 47	214	216	217	219	202	205			6.36178	212.167	2.84507	6						Day 47	50	41	28	36	39	36				38.3333	2.95146	6						Day 47	18	16	18	22	35	39				24.6667	4.01386	6
Day 48	213	215	217	218	202	202			6.66875	211.167	2.98236	6						Day 48	50	45	29	35	38	38				39.1667	3.02673	6						Day 48	18	8	14	16	37	41				22.3333	5.46911	6
Day 49	215	215	216	220	202	207			6.07591	212.5	2.71723	6						Day 49	32	48	33	39	40	35				37.8333	2.41408	6						Day 49	20	9	12	18	36	42				22.8333	5.41859	6
Day 50	209	216	216	220	202	207			6.18241	211.667	2.76486	6						Day 50	32	28	36	38	37	38				34.8333	1.64148	6						Day 50	8	13	16	24	39	40				23.3333	5.53574	6
Day 51	212	218	218	221	205	207			5.96518	213.5	2.66771	6						Day 51	32	23	36	36	42	35				34	2.56905	6						Day 51	13	20	20	22	41	38				25.6667	4.56557	6
Day 52	213	219	217	222	205	208			6	214	2.68328	6						Day 52	29	24	35	29	40	39				32.6667	2.59058	6						Day 52	16	12	18	32	32	32				23.6667	3.80935	6
Day 53	214	215	219	225	206	208			6.39661	214.5	2.86065	6						Day 53	30	22	31	29	38	42				32	2.88675	6						Day 53	14	10	18	20	39	34				22.5	4.68864	6
Day 54	216	218	218	223	206	210			5.61001	215.167	2.50887	6						Day 54	46	33	36	28	39	44				37.6667	2.76486	6						Day 54	10	17	16	16	28	36				20.5	3.91365	6
Day 55	215	215	220	224	207	209			5.85947	215	2.62043	6						Day 55	39	29	34	29	40	43				35.6667	2.41753	6						Day 55	20	26	20	16	31	37				25	3.2249	6
Day 56	214	217	220	225	207	210			6.0208	215.5	2.69258	6						Day 56	29	31	45	30	42	45				37	3.1728	6						Day 56	19	19	18	12	37	39				24	4.5607	6
										204.265	2.76483	6																32.881	2.52544	6																20.1458	4.12503	6
																											SD	3.25712		56															SD	2.69609

## Sheet: HF
HF	RAT 1							HF	RAT 2							HF	RAT 3							HF	RAT 4							HF	RAT 5							HF	RAT 6
	Body Weight	Food Initial	Food Final	Food Intake	Water Initial	Water Final	Water Intake		Body Weight	Food Initial	Food Final	Food Intake	Water Initial	Water Final	Water Intake		Body Weight	Food Initial	Food Final	Food Intake	Water Initial	Water Final	Water Intake		Body Weight	Food Initial	Food Final	Food Intake	Water Initial	Water Final	Water Intake		Body Weight	Food Initial	Food Final	Food Intake	Water Initial	Water Final	Water Intake		Body Weight	Food Initial	Food Final	Food Intake	Water Initial	Water Final	Water Intake
Day 1	198	198	180	18	315	292	23	Day 1	191	199	180	19	306	290	16	Day 1	190	197	147	50	331	312	19	Day 1	196	199	180	19	302	290	12	Day 1	195	198	174	24	201	177	24	Day 1	195	197	184	13	312	280	32	Day 1
Day 2	199	198	180	18	292	262	30	Day 2	192	199	180	19	290	272	18	Day 2	195	197	169	28	312	293	19	Day 2	196	199	159	40	290	278	12	Day 2	196	198	190	8	332	307	25	Day 2	197	197	183	14	280	247	33	Day 2
Day 3	202	198	180	18	269	246	23	Day 3	193	199	180	19	272	248	24	Day 3	196	197	174	23	293	281	12	Day 3	199	199	159	40	278	264	14	Day 3	198	198	187	11	307	282	25	Day 3	198	197	186	11	247	245	2	Day 3
Day 4	208	198	173	25	246	245	1	Day 4	195	199	176	23	248	228	20	Day 4	212	197	174	23	281	270	11	Day 4	199	199	152	47	264	254	10	Day 4	201	198	183	15	282	268	14	Day 4	200	197	180	17	245	219	26	Day 4
Day 5	210	198	173	25	245	219	26	Day 5	198	199	176	23	228	208	20	Day 5	205	197	147	50	307	295	12	Day 5	200	199	150	49	254	244	10	Day 5	202	198	183	15	268	251	17	Day 5	203	197	186	11	219	193	26	Day 5
Day 6	205	198	171	27	219	193	26	Day 6	199	199	176	23	208	192	16	Day 6	209	197	156	41	295	283	12	Day 6	201	199	158	41	244	226	18	Day 6	204	198	186	12	251	234	17	Day 6	205	197	185	12	193	167	26	Day 6
Day 7	208	198	171	27	193	167	26	Day 7	200	199	173	26	286	254	32	Day 7	204	197	155	42	283	271	12	Day 7	203	199	158	41	226	208	18	Day 7	206	198	183	15	234	220	14	Day 7	206	197	183	14	308	288	20	Day 7
Day 8	211	198	171	27	324	291	33	Day 8	203	199	176	23	254	224	30	Day 8	203	197	155	42	271	259	12	Day 8	199	199	162	37	208	188	20	Day 8	208	198	184	14	220	200	20	Day 8	209	197	184	13	288	269	19	Day 8
Day 9	215	198	175	23	291	258	33	Day 9	202	199	173	26	224	200	24	Day 9	201	197	175	22	259	248	11	Day 9	199	199	161	38	188	162	26	Day 9	211	198	183	15	200	179	21	Day 9	211	197	182	15	269	247	22	Day 9
Day 10	216	198	175	23	258	225	33	Day 10	203	199	172	27	200	182	18	Day 10	202	197	175	22	248	238	10	Day 10	198	199	161	38	162	136	26	Day 10	212	198	190	8	179	154	25	Day 10	214	197	180	17	247	227	20	Day 10
Day 11	215	198	182	16	225	210	15	Day 11	204	199	169	30	182	164	18	Day 11	200	197	161	36	238	224	14	Day 11	194	199	159	40	136	114	22	Day 11	214	198	184	14	271	255	16	Day 11	215	197	180	17	227	208	19	Day 11
Day 12	215	198	186	12	210	178	32	Day 12	206	199	169	30	272	256	16	Day 12	202	197	161	36	224	209	15	Day 12	195	199	164	35	306	290	16	Day 12	217	198	184	14	255	239	16	Day 12	217	197	183	14	208	185	23	Day 12
Day 13	216	198	186	12	278	250	28	Day 13	201	199	169	30	256	238	18	Day 13	203	197	161	36	319	309	10	Day 13	197	199	157	42	290	272	18	Day 13	219	198	188	10	239	228	11	Day 13	220	197	184	13	185	161	24	Day 13
Day 14	211	198	184	14	250	214	36	Day 14	203	199	170	29	238	222	16	Day 14	202	197	162	35	309	299	10	Day 14	197	199	157	42	272	248	24	Day 14	222	198	178	20	228	212	16	Day 14	222	197	183	14	161	134	27	Day 14
Day 15	212	198	174	24	214	185	29	Day 15	204	199	175	24	222	200	22	Day 15	203	197	161	36	299	290	9	Day 15	200	199	157	42	248	228	20	Day 15	224	198	186	12	212	200	12	Day 15	223	197	182	15	134	106	28	Day 15
Day 16	210	198	171	27	185	156	29	Day 16	200	199	175	24	200	180	20	Day 16	205	197	162	35	327	314	13	Day 16	201	199	159	40	228	208	20	Day 16	228	198	184	14	313	302	11	Day 16	225	197	189	8	312	284	28	Day 16
Day 17	215	198	172	26	320	288	32	Day 17	201	199	176	23	180	154	26	Day 17	202	197	166	31	314	301	13	Day 17	204	199	157	42	208	192	16	Day 17	230	198	183	15	302	293	9	Day 17	226	197	187	10	284	262	22	Day 17
Day 18	214	198	169	29	288	259	29	Day 18	202	199	174	25	300	280	20	Day 18	201	197	166	31	301	288	13	Day 18	206	199	154	45	294	280	14	Day 18	232	198	180	18	293	280	13	Day 18	229	197	186	11	262	240	22	Day 18
Day 19	213	198	169	29	259	232	27	Day 19	203	199	172	27	280	258	22	Day 19	200	197	166	31	288	270	18	Day 19	205	199	153	46	280	266	14	Day 19	235	198	180	18	280	267	13	Day 19	232	197	187	10	240	220	20	Day 19
Day 20	211	198	165	33	232	208	24	Day 20	204	199	178	21	258	238	20	Day 20	198	197	156	41	270	252	18	Day 20	206	199	152	47	266	250	16	Day 20	238	198	187	11	267	254	13	Day 20	235	197	188	9	296	269	27	Day 20
Day 21	212	198	167	31	208	178	30	Day 21	203	199	174	25	238	220	18	Day 21	194	197	155	42	252	234	18	Day 21	207	199	156	43	250	228	22	Day 21	240	198	184	14	254	239	15	Day 21	236	197	186	11	269	242	27	Day 21
Day 22	210	198	166	32	178	150	28	Day 22	202	199	176	23	332	308	24	Day 22	194	197	156	41	234	216	18	Day 22	209	199	157	42	228	206	22	Day 22	243	198	178	20	239	223	16	Day 22	237	197	185	12	242	217	25	Day 22
Day 23	213	198	170	28	150	128	22	Day 23	201	199	165	34	308	294	14	Day 23	196	197	155	42	216	203	13	Day 23	209	199	169	30	206	178	28	Day 23	246	198	183	15	223	208	15	Day 23	239	197	188	9	217	191	26	Day 23
Day 24	214	198	171	27	267	234	33	Day 24	201	199	163	36	294	280	14	Day 24	197	197	155	42	203	190	13	Day 24	213	199	174	25	178	158	20	Day 24	248	198	180	18	208	189	19	Day 24	242	197	187	10	325	300	25	Day 24
Day 25	212	198	172	26	234	209	25	Day 25	205	199	169	30	280	266	14	Day 25	199	197	156	41	315	306	9	Day 25	214	199	174	25	158	136	22	Day 25	252	198	180	18	189	166	23	Day 25	245	197	186	11	300	274	26	Day 25
Day 26	216	198	173	25	209	192	17	Day 26	203	199	168	31	266	250	16	Day 26	201	197	156	41	306	287	19	Day 26	217	199	157	42	310	292	18	Day 26	254	198	180	18	166	143	23	Day 26	246	197	184	13	274	248	26	Day 26
Day 27	220	198	174	24	192	165	27	Day 27	205	199	174	25	250	228	22	Day 27	203	197	161	36	287	268	19	Day 27	220	199	157	42	292	280	12	Day 27	256	198	188	10	143	116	27	Day 27	248	197	185	12	248	221	27	Day 27
Day 28	224	198	172	26	327	301	26	Day 28	210	199	176	23	228	206	22	Day 28	204	197	156	41	268	249	19	Day 28	220	199	155	44	280	270	10	Day 28	258	198	187	11	318	298	20	Day 28	250	197	184	13	221	191	30	Day 28
Day 29	229	198	170	28	301	267	34	Day 29	220	199	179	20	206	178	28	Day 29	206	197	161	36	249	230	19	Day 29	221	199	155	44	270	244	26	Day 29	262	198	184	14	298	278	20	Day 29	252	197	186	11	329	305	24	Day 29
Day 30	232	198	165	33	267	249	18	Day 30	224	199	178	21	178	158	20	Day 30	206	197	163	34	209	189	20	Day 30	221	199	175	24	244	230	14	Day 30	264	198	182	16	278	255	23	Day 30	255	197	185	12	305	280	25	Day 30
Day 31	232	198	159	39	249	234	15	Day 31	230	199	178	21	158	136	22	Day 31	209	197	164	33	324	305	19	Day 31	222	199	175	24	230	220	10	Day 31	265	198	187	11	255	235	20	Day 31	258	197	186	11	280	250	30	Day 31
Day 32	236	198	172	26	234	213	21	Day 32	231	199	185	14	310	292	18	Day 32	212	197	165	32	279	265	14	Day 32	225	199	161	38	220	208	12	Day 32	267	198	170	28	235	213	22	Day 32	259	197	184	13	250	219	31	Day 32
Day 33	236	198	178	20	213	187	26	Day 33	235	199	179	20	292	280	12	Day 33	217	197	180	17	265	248	17	Day 33	229	199	161	38	208	196	12	Day 33	269	198	170	28	213	190	23	Day 33	262	197	183	14	330	295	35	Day 33
Day 34	238	198	178	20	187	160	27	Day 34	239	199	181	18	280	270	10	Day 34	219	197	159	38	248	235	13	Day 34	233	199	161	38	196	182	14	Day 34	270	198	185	13	190	166	24	Day 34	264	197	185	12	295	261	34	Day 34
Day 35	240	198	174	24	315	305	10	Day 35	245	199	179	20	270	244	26	Day 35	221	197	159	38	235	213	22	Day 35	235	199	162	37	182	170	12	Day 35	272	198	182	16	166	150	16	Day 35	265	197	184	13	261	229	32	Day 35
Day 36	243	198	171	27	305	295	10	Day 36	246	199	174	25	244	230	14	Day 36	226	197	152	45	213	191	22	Day 36	235	199	161	38	170	156	14	Day 36	274	198	187	11	305	282	23	Day 36	267	197	182	15	329	294	35	Day 36
Day 37	241	198	170	28	295	285	10	Day 37	248	199	176	23	230	220	10	Day 37	228	197	150	47	318	304	14	Day 37	236	199	162	37	156	140	16	Day 37	275	198	180	18	282	261	21	Day 37	268	197	183	14	294	260	34	Day 37
Day 38	243	198	165	33	286	275	11	Day 38	249	199	177	22	220	208	12	Day 38	229	197	154	43	304	291	13	Day 38	239	199	166	33	140	122	18	Day 38	276	198	184	14	261	241	20	Day 38	270	197	184	13	326	294	32	Day 38
Day 39	245	198	164	34	262	253	9	Day 39	252	199	177	22	208	196	12	Day 39	231	197	154	43	291	276	15	Day 39	241	199	166	33	296	282	14	Day 39	278	198	174	24	241	220	21	Day 39	272	197	182	15	294	261	33	Day 39
Day 40	248	198	175	23	262	238	24	Day 40	255	199	178	21	196	182	14	Day 40	235	197	158	39	276	260	16	Day 40	245	199	166	33	310	292	18	Day 40	280	198	174	24	220	196	24	Day 40	273	197	183	14	261	226	35	Day 40
Day 41	245	198	170	28	324	308	16	Day 41	255	199	176	23	182	170	12	Day 41	234	197	158	39	260	242	18	Day 41	244	199	156	43	292	280	12	Day 41	281	198	194	4	196	159	37	Day 41	274	197	182	15	226	191	35	Day 41
Day 42	244	198	175	23	308	292	16	Day 42	256	199	174	25	170	156	14	Day 42	236	197	162	35	242	223	19	Day 42	249	199	155	44	280	270	10	Day 42	283	198	186	12	319	300	19	Day 42	275	197	184	13	322	284	38	Day 42
Day 43	242	198	178	20	292	285	7	Day 43	259	199	172	27	156	140	16	Day 43	237	197	161	36	223	204	19	Day 43	253	199	156	43	270	244	26	Day 43	285	198	187	11	300	273	27	Day 43	276	197	182	15	284	249	35	Day 43
Day 44	244	198	174	24	310	286	24	Day 44	265	199	172	27	140	122	18	Day 44	238	197	161	36	204	185	19	Day 44	254	199	155	44	244	230	14	Day 44	287	198	186	12	273	256	17	Day 44	279	197	181	16	249	212	37	Day 44
Day 45	246	198	170	28	286	262	24	Day 45	262	199	171	28	296	282	14	Day 45	239	197	159	38	185	166	19	Day 45	257	199	155	44	230	220	10	Day 45	290	198	184	14	256	226	30	Day 45	282	197	182	15	212	173	39	Day 45
Day 46	246	198	171	27	262	238	24	Day 46	266	199	171	28	278	266	12	Day 46	241	197	164	33	307	295	12	Day 46	258	199	156	43	220	208	12	Day 46	292	198	190	8	226	202	24	Day 46	284	197	181	16	173	133	40	Day 46
Day 47	247	198	174	24	324	308	16	Day 47	264	199	170	29	266	252	14	Day 47	242	197	157	40	295	283	12	Day 47	259	199	156	43	208	196	12	Day 47	294	198	190	8	202	179	23	Day 47	285	197	182	15	320	280	40	Day 47
Day 48	248	198	176	22	308	292	16	Day 48	268	199	170	29	252	240	12	Day 48	245	197	157	40	283	271	12	Day 48	261	199	161	38	196	182	14	Day 48	295	198	173	25	295	270	25	Day 48	286	197	184	13	280	244	36	Day 48
Day 49	249	198	174	24	292	276	16	Day 49	272	199	168	31	240	224	16	Day 49	244	197	157	40	271	259	12	Day 49	260	199	156	43	182	170	12	Day 49	297	198	174	24	270	255	15	Day 49	287	197	182	15	244	206	38	Day 49
Day 50	252	198	177	21	276	260	16	Day 50	275	199	169	30	224	208	16	Day 50	246	197	159	38	259	248	11	Day 50	260	199	161	38	208	192	16	Day 50	299	198	185	13	255	230	25	Day 50	290	197	183	14	318	278	40	Day 50
Day 51	253	198	173	25	260	239	21	Day 51	278	199	169	30	208	194	14	Day 51	248	197	157	40	248	238	10	Day 51	261	199	163	36	294	280	14	Day 51	300	198	186	12	325	276	49	Day 51	291	197	181	16	278	242	36	Day 51
Day 52	253	198	174	24	239	217	22	Day 52	277	199	168	31	194	176	18	Day 52	249	197	154	43	238	224	14	Day 52	265	199	164	35	280	266	14	Day 52	303	198	186	12	276	263	13	Day 52	294	197	182	15	242	204	38	Day 52
Day 53	254	198	179	19	217	198	19	Day 53	279	199	164	35	176	162	14	Day 53	252	197	153	44	224	209	15	Day 53	265	199	165	34	266	250	16	Day 53	305	198	183	15	263	230	33	Day 53	295	197	181	16	312	272	40	Day 53
Day 54	252	198	170	28	308	292	16	Day 54	282	199	167	32	162	142	20	Day 54	252	197	162	35	319	309	10	Day 54	264	199	169	30	250	228	22	Day 54	306	198	183	15	230	198	32	Day 54	297	197	182	15	272	231	41	Day 54
Day 55	250	198	172	26	292	276	16	Day 55	285	199	171	28	316	306	10	Day 55	250	197	166	31	309	299	10	Day 55	262	199	169	30	228	206	22	Day 55	308	198	182	16	312	297	15	Day 55	300	197	183	14	231	188	43	Day 55
Day 56	255	198	176	22	276	260	16	Day 56	290	199	170	29	306	296	10	Day 56	255	197	165	32	299	290	9	Day 56	266	199	170	29	206	178	28	Day 56	310	198	185	13	297	270	27	Day 56	303	197	180	17	319	280	39	Day 56
	HF	Body Weight																	HF	Food Intake																	HF	Water Intake
	RAT 1	RAT 2	RAT 3	RAT 4	RAT 5	RAT 6				Mean	SEM	N		278					RAT 1	RAT 2	RAT 3	RAT 4	RAT 5	RAT 6				Mean	SEM	N							RAT 1	RAT 2	RAT 3	RAT 4	RAT 5	RAT 6				Mean	SEM	N
Day 1	198	191	190	196	195	195			2.79384	194.167	1.24944	8		279.625				Day 1	18	19	50	19	24	13				23.8333	5.42474	6						Day 1	23	16	19	12	24	32				21	2.8519	6
Day 2	199	192	195	196	196	197			2.11476	195.833	0.945751	8		281.25				Day 2	18	19	28	40	8	14				21.1667	4.62181	6						Day 2	30	18	19	12	25	33				22.8333	3.23951	6
Day 3	202	193	196	199	198	198			2.74874	197.667	1.22927	8		282.25				Day 3	18	19	23	40	11	11				20.3333	4.37924	6						Day 3	23	24	12	14	25	2				16.6667	3.6848	6
Day 4	208	195	212	199	201	200			5.7373	202.5	2.5658	8		283				Day 4	25	23	23	47	15	17				25	4.67618	6						Day 4	1	20	11	10	14	26				13.6667	3.52767	6
Day 5	210	198	205	200	202	203			3.82971	203	1.7127	8		286.5				Day 5	25	23	50	49	15	11				28.8333	6.86254	6						Day 5	26	20	12	10	17	26				18.5	2.77789	6
Day 6	205	199	209	201	204	205			3.18416	203.833	1.424	8		238.616				Day 6	27	23	41	41	12	12				26	5.32917	6						Day 6	26	16	12	18	17	26				19.1667	2.31541	6
Day 7	208	200	204	203	206	206			2.5658	204.5	1.14746	8		275.606				Day 7	27	26	42	41	15	14				27.5	4.94469	6						Day 7	26	32	12	18	14	20				20.3333	3.07318	6
Day 8	211	203	203	199	208	209			4.15331	205.5	1.85742	8		16.5302				Day 8	27	23	42	37	14	13				26	4.83046	6						Day 8	33	30	12	20	20	19				22.3333	3.1693	6
Day 9	215	202	201	199	211	211			6.04842	206.5	2.70493	8						Day 9	23	26	22	38	15	15				23.1667	3.47771	6						Day 9	33	24	11	26	21	22				22.8333	2.93731	6
Day 10	216	203	202	198	212	214			6.77618	207.5	3.0304	8						Day 10	23	27	22	38	8	17				22.5	4.0886	6						Day 10	33	18	10	26	25	20				22	3.21455	6
Day 11	215	204	200	194	214	215			8.20569	207	3.6697	8						Day 11	16	30	36	40	14	17				25.5	4.60254	6						Day 11	15	18	14	22	16	19				17.3333	1.20185	6
Day 12	215	206	202	195	217	217			8.34	208.667	3.72976	8						Day 12	12	30	36	35	14	14				23.5	4.63141	6						Day 12	32	16	15	16	16	23				19.6667	2.74064	6
Day 13	216	201	203	197	219	220			9.24962	209.333	4.13656	8						Day 13	12	30	36	42	10	13				23.8333	5.67108	6						Day 13	28	18	10	18	11	24				18.1667	2.88001	6
Day 14	211	203	202	197	222	222			9.74252	209.5	4.35699	8						Day 14	14	29	35	42	20	14				25.6667	4.72346	6						Day 14	36	16	10	24	16	27				21.5	3.82753	6
Day 15	212	204	203	200	224	223			9.55685	211	4.27395	8						Day 15	24	24	36	42	12	15				25.5	4.7592	6						Day 15	29	22	9	20	12	28				20	3.33667	6
Day 16	210	200	205	201	228	225			11.1168	211.5	4.97159	8						Day 16	27	24	35	40	14	8				24.6667	4.96432	6						Day 16	29	20	13	20	11	28				20.1667	3.02673	6
Day 17	215	201	202	204	230	226			11.6046	213	5.18973	8						Day 17	26	23	31	42	15	10				24.5	4.66726	6						Day 17	32	26	13	16	9	22				19.6667	3.50872	6
Day 18	214	202	201	206	232	229			12.4231	214	5.55578	8						Day 18	29	25	31	45	18	11				26.5	4.77319	6						Day 18	29	20	13	14	13	22				18.5	2.61725	6
Day 19	213	203	200	205	235	232			13.9124	214.667	6.22183	8						Day 19	29	27	31	46	18	10				26.8333	5.00278	6						Day 19	27	22	18	14	13	20				19	2.12916	6
Day 20	211	204	198	206	238	235			15.4668	215.333	6.91697	8						Day 20	33	21	41	47	11	9				27	6.44981	6						Day 20	24	20	18	16	13	27				19.6667	2.10819	6
Day 21	212	203	194	207	240	236			16.9476	215.333	7.57921	8						Day 21	31	25	42	43	14	11				27.6667	5.54777	6						Day 21	30	18	18	22	15	27				21.6667	2.3758	6
Day 22	210	202	194	209	243	237			17.9575	215.833	8.03084	8						Day 22	32	23	41	42	20	12				28.3333	4.91709	6						Day 22	28	24	18	22	16	25				22.1667	1.83333	6
Day 23	213	201	196	209	246	239			18.7142	217.333	8.36926	8						Day 23	28	34	42	30	15	9				26.3333	4.99778	6						Day 23	22	14	13	28	15	26				19.6667	2.66667	6
Day 24	214	201	197	213	248	242			19.3168	219.167	8.63874	8						Day 24	27	36	42	25	18	10				26.3333	4.75161	6						Day 24	33	14	13	20	19	25				20.6667	3.04047	6
Day 25	212	205	199	214	252	245			20.0285	221.167	8.957	8						Day 25	26	30	41	25	18	11				25.1667	4.1906	6						Day 25	25	14	9	22	23	26				19.8333	2.77389	6
Day 26	216	203	201	217	254	246			20.2437	222.833	9.05324	8						Day 26	25	31	41	42	18	13				28.3333	4.8557	6						Day 26	17	16	19	18	23	26				19.8333	1.57938	6
Day 27	220	205	203	220	256	248			20.097	225.333	8.98765	8						Day 27	24	25	36	42	10	12				24.8333	5.17955	6						Day 27	27	22	19	12	27	27				22.3333	2.47207	6
Day 28	224	210	204	220	258	250			19.8466	227.667	8.87568	8						Day 28	26	23	41	44	11	13				26.3333	5.63126	6						Day 28	26	22	19	10	20	30				21.1667	2.78588	6
Day 29	229	220	206	221	262	252			19.362	231.667	8.65897	8						Day 29	28	20	36	44	14	11				25.5	5.26466	6						Day 29	34	28	19	26	20	24				25.1667	2.25709	6
Day 30	232	224	206	221	264	255			19.9889	233.667	8.9393	8						Day 30	33	21	34	24	16	12				23.3333	3.63012	6						Day 30	18	20	20	14	23	25				20	1.57056	6
Day 31	232	230	209	222	265	258			19.5874	236	8.75976	8						Day 31	39	21	33	24	11	11				23.1667	4.65057	6						Day 31	15	22	19	10	20	30				19.3333	2.75278	6
Day 32	236	231	212	225	267	259			19.0584	238.333	8.52317	8						Day 32	26	14	32	38	28	13				25.1667	4.05312	6						Day 32	21	18	14	12	22	31				19.6667	2.76486	6
Day 33	236	235	217	229	269	262			18.2817	241.333	8.17585	8						Day 33	20	20	17	38	28	14				22.8333	3.58159	6						Day 33	26	12	17	12	23	35				20.8333	3.66439	6
Day 34	238	239	219	233	270	264			17.7146	243.833	7.92219	8						Day 34	20	18	38	38	13	12				23.1667	4.84711	6						Day 34	27	10	13	14	24	34				20.3333	3.85285	6
Day 35	240	245	221	235	272	265			17.4133	246.333	7.78745	8						Day 35	24	20	38	37	16	13				24.6667	4.33333	6						Day 35	10	26	22	12	16	32				19.6667	3.4801	6
Day 36	243	246	226	235	274	267			16.9189	248.5	7.56637	8						Day 36	27	25	45	38	11	15				26.8333	5.31925	6						Day 36	10	14	22	14	23	35				19.6667	3.69384	6
Day 37	241	248	228	236	275	268			16.8885	249.333	7.55278	8						Day 37	28	23	47	37	18	14				27.8333	5.0426	6						Day 37	10	10	14	16	21	34				17.5	3.7036	6
Day 38	243	249	229	239	276	270			16.7432	251	7.48777	8						Day 38	33	22	43	33	14	13				26.3333	4.88308	6						Day 38	11	12	13	18	20	32				17.6667	3.21109	6
Day 39	245	252	231	241	278	272			16.7274	253.167	7.48072	8						Day 39	34	22	43	33	24	15				28.5	4.10488	6						Day 39	9	12	15	14	21	33				17.3333	3.52767	6
Day 40	248	255	235	245	280	273			15.7692	256	7.05219	8						Day 40	23	21	39	33	24	14				25.6667	3.64844	6						Day 40	24	14	16	18	24	35				21.8333	3.12428	6
Day 41	245	255	234	244	281	274			16.8201	255.5	7.52219	8						Day 41	28	23	39	43	4	15				25.3333	5.98145	6						Day 41	16	12	18	12	37	35				21.6667	4.63801	6
Day 42	244	256	236	249	283	275			16.7075	257.167	7.4718	8						Day 42	23	25	35	44	12	13				25.3333	5.0903	6						Day 42	16	14	19	10	19	38				19.3333	3.98051	6
Day 43	242	259	237	253	285	276			17.1917	258.667	7.68838	8						Day 43	20	27	36	43	11	15				25.3333	5.06403	6						Day 43	7	16	19	26	27	35				21.6667	3.99722	6
Day 44	244	265	238	254	287	279			17.7146	261.167	7.92219	8						Day 44	24	27	36	44	12	16				26.5	4.91087	6						Day 44	24	18	19	14	17	37				21.5	3.37392	6
Day 45	246	262	239	257	290	282			18.2178	262.667	8.14726	8						Day 45	28	28	38	44	14	15				27.8333	4.90181	6						Day 45	24	14	19	10	30	39				22.6667	4.36399	6
Day 46	246	266	241	258	292	284			18.5988	264.5	8.31765	8						Day 46	27	28	33	43	8	16				25.8333	5.0558	6						Day 46	24	12	12	12	24	40				20.6667	4.55095	6
Day 47	247	264	242	259	294	285			18.8451	265.167	8.4278	8						Day 47	24	29	40	43	8	15				26.5	5.60208	6						Day 47	16	14	12	12	23	40				19.5	4.42531	6
Day 48	248	268	245	261	295	286			18.3795	267.167	8.21956	8						Day 48	22	29	40	38	25	13				27.8333	4.1426	6						Day 48	16	12	12	14	25	36				19.1667	3.90228	6
Day 49	249	272	244	260	297	287			19.2303	268.167	8.60006	8						Day 49	24	31	40	43	24	15				29.5	4.34166	6						Day 49	16	16	12	12	15	38				18.1667	4.03664	6
Day 50	252	275	246	260	299	290			19.4308	270.333	8.68971	8						Day 50	21	30	38	38	13	14				25.6667	4.62361	6						Day 50	16	16	11	16	25	40				20.6667	4.28693	6
Day 51	253	278	248	261	300	291			19.3168	271.833	8.63874	8						Day 51	25	30	40	36	12	16				26.5	4.5	6						Day 51	21	14	10	14	49	36				24	6.25566	6
Day 52	253	277	249	265	303	294			19.9812	273.5	8.93588	8						Day 52	24	31	43	35	12	15				26.6667	4.87625	6						Day 52	22	18	14	14	13	38				19.8333	3.88516	6
Day 53	254	279	252	265	305	295			19.9416	275	8.91815	8						Day 53	19	35	44	34	15	16				27.1667	4.9357	6						Day 53	19	14	15	16	33	40				22.8333	4.46779	6
Day 54	252	282	252	264	306	297			21.1009	275.5	9.43663	8						Day 54	28	32	35	30	15	15				25.8333	3.55356	6						Day 54	16	20	10	22	32	41				23.5	4.58803	6
Day 55	250	285	250	262	308	300			23.1978	275.833	10.3744	8						Day 55	26	28	31	30	16	14				24.1667	2.99351	6						Day 55	16	10	10	22	15	43				19.3333	5.07061	6
Day 56	255	290	255	266	310	303			22.2667	279.833	9.95797	8						Day 56	22	29	32	29	13	17				23.6667	3.0948	6						Day 56	16	10	9	28	27	39				21.5	4.82183	6
																												25.6042	4.74961	6																20.2738	3.32042	6
																											SD	1.86514																	SD	1.97213

## Sheet: Control+JA
Control+JA	RAT 1							Control+JA	RAT 2							Control+JA	RAT 3							Control+JA	RAT 4							Control+JA	RAT 5							Control+JA	RAT 6
	Body Weight	Food Initial	Food Final	Food Intake	Water Initial	Water Final	Water Intake		Body Weight	Food Initial	Food Final	Food Intake	Water Initial	Water Final	Water Intake		Body Weight	Food Initial	Food Final	Food Intake	Water Initial	Water Final	Water Intake		Body Weight	Food Initial	Food Final	Food Intake	Water Initial	Water Final	Water Intake		Body Weight	Food Initial	Food Final	Food Intake	Water Initial	Water Final	Water Intake		Body Weight	Food Initial	Food Final	Food Intake	Water Initial	Water Final	Water Intake
Day 1	198	194	179	15	318	310	8	Day 1	199	184	164	20	315	300	15	Day 1	200	210	186	24	325	321	4	Day 1	192	209	183	26	271	261	10	Day 1	195	150	134	16	254	244	10	Day 1	200	178	166	12	306	296	10	Day 1
Day 2	196	194	180	14	310	299	11	Day 2	200	184	164	20	300	286	29	Day 2	196	210	187	23	321	315	6	Day 2	195	209	178	31	261	248	13	Day 2	194	150	124	26	244	230	14	Day 2	199	178	158	20	296	284	12	Day 2
Day 3	195	194	159	35	299	272	27	Day 3	202	184	155	29	286	276	10	Day 3	189	210	197	13	315	303	12	Day 3	191	209	177	32	248	226	22	Day 3	193	150	120	30	230	216	14	Day 3	198	178	148	30	284	274	10	Day 3
Day 4	190	194	159	35	272	252	20	Day 4	200	184	155	29	276	263	13	Day 4	187	210	197	13	303	291	12	Day 4	189	209	174	35	226	202	24	Day 4	193	150	120	30	216	200	16	Day 4	198	178	148	30	274	266	8	Day 4
Day 5	192	194	152	42	252	232	20	Day 5	199	184	151	33	263	251	12	Day 5	186	210	172	38	291	277	14	Day 5	189	209	174	35	202	188	14	Day 5	190	150	130	20	200	184	16	Day 5	197	178	158	20	266	256	10	Day 5
Day 6	195	194	150	44	232	198	34	Day 6	195	184	144	40	251	222	29	Day 6	186	210	174	36	277	256	21	Day 6	187	209	172	37	188	154	34	Day 6	191	150	120	30	286	266	20	Day 6	193	178	164	14	256	250	6	Day 6
Day 7	196	194	144	50	198	175	23	Day 7	194	184	149	35	222	205	17	Day 7	190	210	174	36	256	235	21	Day 7	188	209	173	36	154	115	39	Day 7	187	150	134	16	266	238	28	Day 7	195	178	152	26	250	240	10	Day 7
Day 8	196	194	144	50	175	146	29	Day 8	196	184	146	38	205	175	30	Day 8	194	210	175	35	235	222	13	Day 8	192	209	173	36	333	321	12	Day 8	189	150	120	30	238	224	14	Day 8	195	178	148	30	240	232	8	Day 8
Day 9	196	194	158	36	331	318	13	Day 9	200	184	146	38	318	303	15	Day 9	196	210	175	35	222	192	30	Day 9	191	209	173	36	321	307	14	Day 9	189	150	120	30	224	204	20	Day 9	194	178	160	18	232	220	12	Day 9
Day 10	196	194	158	36	318	298	20	Day 10	204	184	154	30	303	291	12	Day 10	195	210	184	26	192	155	37	Day 10	193	209	177	32	230	212	18	Day 10	189	150	120	30	204	178	26	Day 10	194	178	162	16	220	200	20	Day 10
Day 11	196	194	162	32	298	277	21	Day 11	203	184	154	30	291	279	12	Day 11	195	210	184	26	155	117	38	Day 11	194	209	177	32	299	291	8	Day 11	187	150	120	30	178	156	22	Day 11	193	178	164	14	200	182	18	Day 11
Day 12	196	194	161	33	277	234	43	Day 12	202	184	156	28	279	265	14	Day 12	196	210	184	26	312	303	9	Day 12	195	209	177	32	291	278	13	Day 12	186	150	124	26	306	282	24	Day 12	192	178	160	18	182	168	14	Day 12
Day 13	196	194	161	33	234	208	26	Day 13	203	184	149	35	265	248	17	Day 13	194	210	185	25	303	292	11	Day 13	196	209	177	32	278	267	11	Day 13	184	150	126	24	282	262	20	Day 13	191	178	162	16	296	284	12	Day 13
Day 14	199	194	159	35	208	182	26	Day 14	203	184	162	22	248	235	13	Day 14	191	210	184	26	292	270	22	Day 14	197	209	179	30	267	255	12	Day 14	185	150	120	30	262	238	24	Day 14	193	178	162	16	284	268	16	Day 14
Day 15	199	194	164	30	305	288	17	Day 15	203	184	152	32	235	213	22	Day 15	190	210	176	34	270	256	14	Day 15	198	209	179	30	255	241	14	Day 15	183	150	124	26	238	210	28	Day 15	192	178	148	30	268	248	20	Day 15
Day 16	200	194	157	37	288	271	17	Day 16	204	184	150	34	213	191	22	Day 16	195	210	176	34	256	247	9	Day 16	199	209	181	28	241	223	18	Day 16	185	150	124	26	210	188	22	Day 16	189	178	162	16	248	230	18	Day 16
Day 17	207	194	157	37	271	251	20	Day 17	205	184	152	32	318	304	14	Day 17	198	210	180	30	247	238	9	Day 17	198	209	182	27	223	214	9	Day 17	186	150	130	20	188	168	20	Day 17	190	178	162	16	230	212	18	Day 17
Day 18	205	194	157	37	251	231	20	Day 18	211	184	152	32	304	291	13	Day 18	197	210	180	30	256	231	25	Day 18	198	209	172	37	214	198	16	Day 18	188	150	120	30	292	276	16	Day 18	190	178	158	20	212	196	16	Day 18
Day 19	204	194	159	35	231	217	14	Day 19	210	184	152	32	291	276	15	Day 19	195	210	183	27	213	203	10	Day 19	199	209	177	32	198	181	17	Day 19	189	150	126	24	276	258	18	Day 19	193	178	148	30	196	176	20	Day 19
Day 20	206	194	157	37	217	202	15	Day 20	209	184	155	29	276	260	16	Day 20	199	210	183	27	203	186	17	Day 20	201	209	177	32	333	325	8	Day 20	190	150	122	28	258	232	26	Day 20	196	178	148	30	176	154	22	Day 20
Day 21	207	194	154	40	202	179	23	Day 21	208	184	154	30	260	242	18	Day 21	197	210	188	22	186	170	16	Day 21	208	209	197	12	325	316	9	Day 21	193	150	122	28	232	216	16	Day 21	195	178	148	30	154	130	24	Day 21
Day 22	205	194	153	41	179	155	24	Day 22	210	184	161	23	242	223	19	Day 22	196	210	166	44	304	296	8	Day 22	206	209	178	31	316	305	11	Day 22	191	150	120	30	216	204	12	Day 22	197	178	158	20	244	228	16	Day 22
Day 23	206	194	142	52	326	313	13	Day 23	211	184	163	21	223	204	19	Day 23	199	210	172	38	296	287	9	Day 23	207	209	181	28	305	294	11	Day 23	192	150	120	30	204	190	14	Day 23	194	178	160	18	228	214	14	Day 23
Day 24	205	194	146	48	313	301	12	Day 24	212	184	162	22	204	185	19	Day 24	201	210	180	30	287	276	11	Day 24	206	209	180	29	294	275	19	Day 24	193	150	134	16	190	170	20	Day 24	194	178	156	22	214	200	14	Day 24
Day 25	210	194	147	47	301	288	13	Day 25	213	184	171	13	185	166	19	Day 25	208	210	180	30	276	264	12	Day 25	206	209	162	47	275	267	8	Day 25	193	150	122	28	274	260	14	Day 25	194	178	152	26	200	184	16	Day 25
Day 26	208	194	169	25	288	268	20	Day 26	214	184	172	12	331	312	19	Day 26	206	210	182	28	264	252	12	Day 26	205	209	163	46	267	259	8	Day 26	194	150	140	10	260	244	16	Day 26	196	178	150	28	302	288	14	Day 26
Day 27	210	194	174	20	268	248	20	Day 27	215	184	164	20	312	293	19	Day 27	206	210	182	28	252	240	12	Day 27	206	209	164	45	259	251	8	Day 27	195	150	124	26	244	228	16	Day 27	197	178	158	20	288	276	12	Day 27
Day 28	212	194	174	20	248	224	24	Day 28	216	184	164	20	293	281	12	Day 28	203	210	180	30	240	231	9	Day 28	209	209	165	44	251	243	8	Day 28	196	150	132	18	228	212	16	Day 28	198	178	160	18	276	264	12	Day 28
Day 29	213	194	147	47	224	210	14	Day 29	217	184	164	20	281	270	11	Day 29	204	210	167	43	231	223	8	Day 29	210	209	189	20	333	325	8	Day 29	195	150	132	18	212	194	18	Day 29	198	178	160	18	264	250	14	Day 29
Day 30	211	194	146	48	317	303	14	Day 30	215	184	150	34	307	295	12	Day 30	203	210	166	44	327	319	8	Day 30	209	209	188	21	325	317	8	Day 30	193	150	136	14	194	172	22	Day 30	197	178	172	6	250	236	14	Day 30
Day 31	213	194	145	49	303	286	17	Day 31	217	184	152	32	295	283	12	Day 31	200	210	166	44	319	311	8	Day 31	207	209	187	22	317	314	3	Day 31	194	150	128	22	172	154	18	Day 31	199	178	150	28	236	220	16	Day 31
Day 32	213	194	155	39	286	270	16	Day 32	217	184	151	33	283	271	12	Day 32	205	210	191	19	311	300	11	Day 32	215	209	176	33	314	310	4	Day 32	196	150	136	14	154	138	16	Day 32	198	178	166	12	220	204	16	Day 32
Day 33	215	194	175	19	270	255	15	Day 33	216	184	163	21	271	259	12	Day 33	204	210	191	19	300	292	8	Day 33	214	209	175	34	310	302	8	Day 33	198	150	134	16	312	302	10	Day 33	200	178	164	14	204	190	14	Day 33
Day 34	214	194	175	19	255	234	21	Day 34	217	184	163	21	259	248	11	Day 34	209	210	187	23	292	282	10	Day 34	213	209	176	33	302	293	9	Day 34	200	150	120	30	302	292	10	Day 34	202	178	160	18	306	290	16	Day 34
Day 35	220	194	161	33	234	213	21	Day 35	225	184	164	20	248	238	10	Day 35	213	210	186	24	282	275	7	Day 35	217	209	171	38	293	285	8	Day 35	197	150	120	30	292	272	20	Day 35	199	178	162	16	290	264	26	Day 35
Day 36	220	194	161	33	213	187	26	Day 36	224	184	152	32	238	224	14	Day 36	210	210	176	34	269	257	12	Day 36	216	209	172	37	285	278	7	Day 36	199	150	120	30	272	252	20	Day 36	203	178	164	14	264	248	16	Day 36
Day 37	218	194	161	33	187	160	27	Day 37	220	184	151	33	224	209	15	Day 37	210	210	175	35	257	245	12	Day 37	222	209	184	25	278	270	8	Day 37	199	150	124	26	252	232	20	Day 37	204	178	160	18	248	234	14	Day 37
Day 38	217	194	162	32	315	305	10	Day 38	222	184	152	32	319	309	10	Day 38	210	210	176	34	245	233	12	Day 38	220	209	185	24	270	262	8	Day 38	198	150	126	24	232	220	12	Day 38	200	178	162	16	234	220	14	Day 38
Day 39	218	194	161	33	305	295	10	Day 39	220	184	163	21	309	299	10	Day 39	212	210	175	35	233	221	12	Day 39	221	209	184	25	262	252	10	Day 39	201	150	120	30	220	192	28	Day 39	205	178	162	16	220	204	16	Day 39
Day 40	218	194	162	32	295	285	10	Day 40	220	184	162	22	299	290	9	Day 40	213	210	183	27	221	210	11	Day 40	222	209	183	26	252	242	10	Day 40	200	150	124	26	192	168	24	Day 40	205	178	148	30	204	194	10	Day 40
Day 41	218	194	166	28	286	275	11	Day 41	220	184	163	21	327	314	13	Day 41	212	210	182	28	210	199	11	Day 41	221	209	183	26	325	316	9	Day 41	199	150	124	26	168	150	18	Day 41	206	178	162	16	194	174	20	Day 41
Day 42	216	194	166	28	262	253	9	Day 42	222	184	143	41	314	301	13	Day 42	213	210	184	26	314	306	8	Day 42	222	209	187	22	316	306	10	Day 42	200	150	130	20	150	132	18	Day 42	205	178	162	16	174	156	18	Day 42
Day 43	220	194	166	28	262	238	24	Day 43	222	184	143	41	301	288	13	Day 43	218	210	184	26	306	298	8	Day 43	221	209	186	23	306	297	9	Day 43	202	150	120	30	312	296	16	Day 43	212	178	158	20	296	288	8	Day 43
Day 44	218	194	156	38	324	308	16	Day 44	221	184	143	41	288	270	18	Day 44	217	210	176	34	298	290	8	Day 44	223	209	175	34	335	326	9	Day 44	199	150	126	24	296	288	8	Day 44	210	178	148	30	288	278	10	Day 44
Day 45	220	194	155	39	308	292	16	Day 45	222	184	143	41	270	252	18	Day 45	221	210	175	35	340	331	9	Day 45	225	209	175	34	326	317	9	Day 45	203	150	122	28	288	276	12	Day 45	215	178	148	30	278	266	12	Day 45
Day 46	220	194	156	38	292	285	7	Day 46	222	184	151	33	252	234	18	Day 46	220	210	174	36	331	321	10	Day 46	223	209	175	34	308	300	8	Day 46	205	150	122	28	276	264	12	Day 46	211	178	148	30	266	254	12	Day 46
Day 47	226	194	155	39	310	286	24	Day 47	228	184	151	33	234	216	18	Day 47	219	210	191	19	321	312	9	Day 47	221	209	175	34	300	292	8	Day 47	206	150	120	30	264	254	10	Day 47	213	178	158	20	254	242	12	Day 47
Day 48	225	194	155	39	286	262	24	Day 48	229	184	151	33	216	203	13	Day 48	220	210	190	20	312	303	9	Day 48	225	209	185	24	292	284	8	Day 48	201	150	120	30	254	232	22	Day 48	214	178	160	18	242	230	12	Day 48
Day 49	219	194	156	38	262	238	24	Day 49	231	184	150	34	203	190	13	Day 49	219	210	191	19	303	294	9	Day 49	228	209	185	24	284	276	8	Day 49	204	150	134	16	232	220	12	Day 49	215	178	156	22	230	214	16	Day 49
Day 50	218	194	156	38	324	308	16	Day 50	230	184	151	33	315	306	9	Day 50	219	210	179	31	294	285	9	Day 50	230	209	173	36	276	268	8	Day 50	204	150	122	28	220	208	12	Day 50	215	178	152	26	214	194	20	Day 50
Day 51	219	194	161	33	308	292	16	Day 51	231	184	151	33	306	287	19	Day 51	219	210	179	31	285	276	9	Day 51	228	209	173	36	268	260	8	Day 51	208	150	140	10	208	200	8	Day 51	215	178	150	28	194	174	20	Day 51
Day 52	218	194	156	38	292	276	16	Day 52	230	184	150	34	287	268	19	Day 52	218	210	179	31	276	267	9	Day 52	231	209	182	27	260	253	7	Day 52	210	150	124	26	200	188	12	Day 52	217	178	158	20	174	148	26	Day 52
Day 53	215	194	161	33	276	260	16	Day 53	229	184	148	36	268	249	19	Day 53	220	210	175	35	267	257	10	Day 53	230	209	183	26	253	241	12	Day 53	213	150	132	18	188	170	18	Day 53	220	178	160	18	276	258	18	Day 53
Day 54	216	194	163	31	260	239	21	Day 54	228	184	152	32	249	230	19	Day 54	218	210	175	35	257	245	12	Day 54	229	209	180	29	241	229	12	Day 54	214	150	132	18	170	156	14	Day 54	223	178	160	18	258	238	20	Day 54
Day 55	215	194	164	30	239	217	22	Day 55	228	184	154	30	209	189	20	Day 55	220	210	165	45	245	233	12	Day 55	232	209	179	30	229	217	12	Day 55	216	150	136	14	238	224	14	Day 55	226	178	172	6	238	218	20	Day 55
Day 56	214	194	165	29	217	198	19	Day 56	227	184	153	31	324	305	19	Day 56	224	210	165	45	233	215	18	Day 56	228	209	179	30	217	205	12	Day 56	216	150	128	22	224	200	24	Day 56	226	178	150	28	218	200	18	Day 56
	Control+JA	Body Weight																	Control+JA	Food Intake																	Control+JA	Water Intake
	RAT 1	RAT 2	RAT 3	RAT 4	RAT 5	RAT 6			SD	Mean	SEM	N							RAT 1	RAT 2	RAT 3	RAT 4	RAT 5	RAT 6				Mean	SEM	N							RAT 1	RAT 2	RAT 3	RAT 4	RAT 5	RAT 6	RAT 7	RAT 8		Mean	SEM	N
Day 1	198	199	200	192	195	200			2.92499	197.333	1.30809	6						Day 1	15	20	24	26	16	12				18.8333	2.22736	6						Day 1	15	15	16	10	18	17	14	15		15.1667	1.13774	6
Day 2	196	200	196	195	194	199			2.13437	196.667	0.954521	6						Day 2	14	20	23	31	26	20				22.3333	2.3758	6						Day 2	11	29	6	13	14	12	20	12		14.1667	3.17718	6
Day 3	195	202	189	191	193	198			4.34613	194.667	1.94365	6						Day 3	35	29	13	32	30	30				28.1667	3.15612	6						Day 3	27	10	12	22	14	10	16	18		15.8333	2.88001	6
Day 4	190	200	187	189	193	198			4.74049	192.833	2.12001	6						Day 4	35	29	13	35	30	30				28.6667	3.31327	6						Day 4	20	13	12	24	16	8	20	8		15.5	2.36291	6
Day 5	192	199	186	189	190	197			4.52462	192.167	2.02347	6						Day 5	42	33	38	35	20	20				31.3333	3.7918	6						Day 5	20	12	14	14	16	10	14	14		14.3333	1.40633	6
Day 6	195	195	186	187	191	193			3.57849	191.167	1.60035	6						Day 6	44	40	36	37	30	14				33.5	4.33397	6						Day 6	34	29	21	56	20	6	18	10		27.6667	6.87346	6
Day 7	196	194	190	188	187	195			3.49603	191.667	1.56347	6						Day 7	50	35	36	36	16	26				33.1667	4.65057	6						Day 7	23	17	21	58	28	10	18	18		26.1667	6.82845	6
Day 8	196	196	194	192	189	195			2.49444	193.667	1.11555	6						Day 8	50	38	35	36	30	30				36.5	3.00832	6						Day 8	29	30	13	12	14	8	32	18		17.6667	3.83551	6
Day 9	196	200	196	191	189	194			3.59011	194.333	1.60555	6						Day 9	36	38	35	36	30	18				32.1667	3.03773	6						Day 9	13	15	30	14	20	12	30	14		17.3333	2.77689	6
Day 10	196	204	195	193	189	194			4.52462	195.167	2.02347	6						Day 10	36	30	26	32	30	16				28.3333	2.80079	6						Day 10	20	12	37	18	26	20	22	20		22.1667	3.48728	6
Day 11	196	203	195	194	187	193			4.71405	194.667	2.10819	6						Day 11	32	30	26	32	30	14				27.3333	2.81267	6						Day 11	21	12	38	8	22	18	16	16		19.8333	4.24591	6
Day 12	196	202	196	195	186	192			4.82183	194.5	2.15639	6						Day 12	33	28	26	32	26	18				27.1667	2.19722	6						Day 12	43	14	9	13	24	14	26	18		19.5	5.11697	6
Day 13	196	203	194	196	184	191			5.74456	194	2.56905	6						Day 13	33	35	25	32	24	16				27.5	2.92973	6						Day 13	26	17	11	11	20	12	20	16		16.1667	2.46869	6
Day 14	199	203	191	197	185	193			5.82142	194.667	2.60342	6						Day 14	35	22	26	30	30	16				26.5	2.75379	6						Day 14	26	13	22	12	24	16	26	22		18.8333	2.42785	6
Day 15	199	203	190	198	183	192			6.61858	194.167	2.95992	6						Day 15	30	32	34	30	26	30				30.3333	1.08525	6						Day 15	17	22	14	14	28	20	22	18		19.1667	2.19722	6
Day 16	200	204	195	199	185	189			6.54896	195.333	2.92878	6						Day 16	37	34	34	28	26	16				29.1667	3.12428	6						Day 16	17	22	9	18	22	18	22	24		17.6667	1.94365	6
Day 17	207	205	198	198	186	190			7.47589	197.333	3.34332	6						Day 17	37	32	30	27	20	16				27	3.18329	6						Day 17	20	14	9	9	20	18	16	16		15	2.09762	6
Day 18	205	211	197	198	188	190			7.98784	198.167	3.57227	6						Day 18	37	32	30	37	30	20				31	2.55604	6						Day 18	20	13	25	16	16	16	18	18		17.6667	1.72562	6
Day 19	204	210	195	199	189	193			7.01586	198.333	3.13759	6						Day 19	35	32	27	32	24	30				30	1.61245	6						Day 19	14	15	10	17	18	20	24	14		15.6667	1.42984	6
Day 20	206	209	199	201	190	196			6.25611	200.167	2.79782	6						Day 20	37	29	27	32	28	30				30.5	1.47761	6						Day 20	15	16	17	8	26	22	22	16		17.3333	2.52543	6
Day 21	207	208	197	208	193	195			6.44636	201.333	2.8829	6						Day 21	40	30	22	12	28	30				27	3.82099	6						Day 21	23	18	16	9	16	24	32	16		17.6667	2.23109	6
Day 22	205	210	196	206	191	197			6.61858	200.833	2.95992	6						Day 22	41	23	44	31	30	20				31.5	3.88802	6						Day 22	24	19	8	11	12	16	20	16		15	2.39444	6
Day 23	206	211	199	207	192	194			6.99405	201.5	3.12783	6						Day 23	52	21	38	28	30	18				31.1667	5.06239	6						Day 23	13	19	9	11	14	14	16	14		13.3333	1.38243	6
Day 24	205	212	201	206	193	194			6.71855	201.833	3.00463	6						Day 24	48	22	30	29	16	22				27.8333	4.54911	6						Day 24	12	19	11	19	20	14	16	16		15.8333	1.62104	6
Day 25	210	213	208	206	193	194			7.72442	204	3.45447	6						Day 25	47	13	30	47	28	26				31.8333	5.37536	6						Day 25	13	19	12	8	14	16	20	12		13.6667	1.52023	6
Day 26	208	214	206	205	194	196			6.89001	203.833	3.08131	6						Day 26	25	12	28	46	10	28				24.8333	5.33177	6						Day 26	20	19	12	8	16	14	18	14		14.8333	1.83333	6
Day 27	210	215	206	206	195	197			6.9622	204.833	3.11359	6						Day 27	20	20	28	45	26	20				26.5	3.96443	6						Day 27	20	19	12	8	16	12	10	10		14.5	1.89297	6
Day 28	212	216	203	209	196	198			7.27247	205.667	3.25235	6						Day 28	20	20	30	44	18	18				25	4.219	6						Day 28	24	12	9	8	16	12	14	16		13.5	2.39096	6
Day 29	213	217	204	210	195	198			7.90394	206.167	3.53475	6						Day 29	47	20	43	20	18	18				27.6667	5.51765	6						Day 29	14	11	8	8	18	14	16	8		12.1667	1.60035	6
Day 30	211	215	203	209	193	197			7.78175	204.667	3.4801	6						Day 30	48	34	44	21	14	6				27.8333	6.88194	6						Day 30	14	12	8	8	22	14	20	20		13	2.11345	6
Day 31	213	217	200	207	194	199			8.1035	205	3.62399	6						Day 31	49	32	44	22	22	28				32.8333	4.63621	6						Day 31	17	12	8	3	18	16	24	20		12.3333	2.4037	6
Day 32	213	217	205	215	196	198			8.21922	207.333	3.67575	6						Day 32	39	33	19	33	14	12				25	4.65475	6						Day 32	16	12	11	4	16	16	26	14		12.5	1.92787	6
Day 33	215	216	204	214	198	200			7.40308	207.833	3.31076	6						Day 33	19	21	19	34	16	14				20.5	2.88386	6						Day 33	15	12	8	8	10	14	28	10		11.1667	1.22247	6
Day 34	214	217	209	213	200	202			6.25611	209.167	2.79782	6						Day 34	19	21	23	33	30	18				24	2.50333	6						Day 34	21	11	10	9	10	16	18	12		12.8333	1.92209	6
Day 35	220	225	213	217	197	199			10.431	211.833	4.66488	6						Day 35	33	20	24	38	30	16				26.8333	3.39035	6						Day 35	21	10	7	8	20	26	14	12		15.3333	3.26258	6
Day 36	220	224	210	216	199	203			8.92562	212	3.99166	6						Day 36	33	32	34	37	30	14				30	3.33667	6						Day 36	26	14	12	7	20	16	18	14		15.8333	2.68845	6
Day 37	218	220	210	222	199	204			8.53262	212.167	3.8159	6						Day 37	33	33	35	25	26	18				28.3333	2.65414	6						Day 37	27	15	12	8	20	14	16	12		16	2.72029	6
Day 38	217	222	210	220	198	200			9.38823	211.167	4.19854	6						Day 38	32	32	34	24	24	16				27	2.81662	6						Day 38	10	10	12	8	12	14	14	16		11	0.856349	6
Day 39	218	220	212	221	201	205			7.603	212.833	3.40016	6						Day 39	33	21	35	25	30	16				26.6667	2.99629	6						Day 39	10	10	12	10	28	16	14	16		14.3333	2.89444	6
Day 40	218	220	213	222	200	205			8.04156	213	3.59629	6						Day 40	32	22	27	26	26	30				27.1667	1.424	6						Day 40	10	9	11	10	24	10	16	14		12.3333	2.34758	6
Day 41	218	220	212	221	199	206			7.99305	212.667	3.5746	6						Day 41	28	21	28	26	26	16				24.1667	1.93936	6						Day 41	11	13	11	9	18	20	20	18		13.6667	1.78263	6
Day 42	216	222	213	222	200	205			8.20569	213	3.6697	6						Day 42	28	41	26	22	20	16				25.5	3.55668	6						Day 42	9	13	8	10	18	18	12	14		12.6667	1.81965	6
Day 43	220	222	218	221	202	212			6.9861	215.833	3.12428	6						Day 43	28	41	26	23	30	20				28	2.97769	6						Day 43	24	13	8	9	16	8	22	20		13	2.55604	6
Day 44	218	221	217	223	199	210			8.09664	214.667	3.62093	6						Day 44	38	41	34	34	24	30				33.5	2.44609	6						Day 44	16	18	8	9	8	10	20	10		11.5	1.78419	6
Day 45	220	222	221	225	203	215			7.20339	217.667	3.22146	6						Day 45	39	41	35	34	28	30				34.5	2.04532	6						Day 45	16	18	9	9	12	12	16	10		12.6667	1.49815	6
Day 46	220	222	220	223	205	211			6.56802	216.833	2.93731	6						Day 46	38	33	36	34	28	30				33.1667	1.51474	6						Day 46	7	18	10	8	12	12	22	14		11.1667	1.60035	6
Day 47	226	228	219	221	206	213			7.5148	218.833	3.36072	6						Day 47	39	33	19	34	30	20				29.1667	3.28041	6						Day 47	24	18	9	8	10	12	22	12		13.5	2.55278	6
Day 48	225	229	220	225	201	214			9.32738	219	4.17133	6						Day 48	39	33	20	24	30	18				27.3333	3.3032	6						Day 48	24	13	9	8	22	12	20	14		14.6667	2.75278	6
Day 49	219	231	219	228	204	215			8.80656	219.333	3.93841	6						Day 49	38	34	19	24	16	22				25.5	3.53789	6						Day 49	24	13	9	8	12	16	22	14		13.6667	2.3758	6
Day 50	218	230	219	230	204	215			8.97527	219.333	4.01386	6						Day 50	38	33	31	36	28	26				32	1.87972	6						Day 50	16	9	9	8	12	20	16	12		12.3333	1.94365	6
Day 51	219	231	219	228	208	215			7.70281	220	3.4448	6						Day 51	33	33	31	36	10	28				28.5	3.85357	6						Day 51	16	19	9	8	8	20	24	10		13.3333	2.30458	6
Day 52	218	230	218	231	210	217			7.47589	220.667	3.34332	6						Day 52	38	34	31	27	26	20				29.3333	2.60342	6						Day 52	16	19	9	7	12	26	18	12		14.8333	2.86841	6
Day 53	215	229	220	230	213	220			6.41396	221.167	2.86841	6						Day 53	33	36	35	26	18	18				27.6667	3.3731	6						Day 53	16	19	10	12	18	18	14	10		15.5	1.5	6
Day 54	216	228	218	229	214	223			5.76387	221.333	2.57768	6						Day 54	31	32	35	29	18	18				27.1667	3.00463	6						Day 54	21	19	12	12	14	20	18	14		16.3333	1.68655	6
Day 55	215	228	220	232	216	226			6.28269	222.833	2.80971	6						Day 55	30	30	45	30	14	6				25.8333	5.6357	6						Day 55	22	20	12	12	14	20	14	14		16.6667	1.83787	6
Day 56	214	227	224	228	216	226			5.46961	222.5	2.44609	6						Day 56	29	31	45	30	22	28				30.8333	3.11359	6						Day 56	19	19	18	12	24	18	16	10		18.3333	1.56347	6
																												28.4137	3.29286	6																15.4256	2.40353	6
																											SD	3.34936																	SD	3.26445

## Sheet: HF+JA
HF+JA	RAT 1							HF+JA	RAT 2							HF+JA	RAT 3							HF+JA	RAT 4							HF+JA	RAT 5							HF+JA	RAT 6
	Body Weight	Food Initial	Food Final	Food Intake	Water Initial	Water Final	Water Intake		Body Weight	Food Initial	Food Final	Food Intake	Water Initial	Water Final	Water Intake		Body Weight	Food Initial	Food Final	Food Intake	Water Initial	Water Final	Water Intake		Body Weight	Food Initial	Food Final	Food Intake	Water Initial	Water Final	Water Intake		Body Weight	Food Initial	Food Final	Food Intake	Water Initial	Water Final	Water Intake		Body Weight	Food Initial	Food Final	Food Intake	Water Initial	Water Final	Water Intake
Day 1	197	198	188	10	300	284	16	Day 1	199	199	185	14	283	267	16	Day 1	193	197	179	18	286	269	17	Day 1	198	199	186	13	268	252	16	Day 1	198	178	166	12	316	296	20	Day 1	196	180	168	12	290	272	18	Day 1
Day 2	203	198	187	11	284	267	17	Day 2	203	199	188	11	267	248	19	Day 2	199	197	178	19	269	248	21	Day 2	198	199	188	11	252	235	17	Day 2	196	178	164	14	296	262	34	Day 2	196	180	170	10	272	242	30	Day 2
Day 3	201	198	185	13	267	242	25	Day 3	198	199	184	15	248	223	25	Day 3	200	197	181	16	248	229	19	Day 3	200	199	188	11	234	215	19	Day 3	200	178	168	10	262	236	26	Day 3	198	180	168	12	242	216	26	Day 3
Day 4	200	198	185	13	242	209	33	Day 4	197	199	189	10	223	194	29	Day 4	195	197	180	17	229	207	22	Day 4	202	199	188	11	215	179	36	Day 4	200	178	164	14	236	204	32	Day 4	198	180	166	14	216	194	22	Day 4
Day 5	201	198	182	16	209	170	39	Day 5	194	199	180	19	322	305	17	Day 5	198	197	185	12	207	178	29	Day 5	205	199	196	3	338	328	10	Day 5	196	178	168	10	204	168	36	Day 5	202	180	168	12	194	162	32	Day 5
Day 6	206	198	185	13	335	321	14	Day 6	202	199	183	16	205	190	15	Day 6	194	197	185	12	178	148	30	Day 6	207	199	196	3	328	272	56	Day 6	196	178	158	20	294	266	28	Day 6	200	180	160	20	270	246	24	Day 6
Day 7	203	198	183	15	321	306	15	Day 7	199	199	183	16	289	262	27	Day 7	191	197	182	15	328	313	15	Day 7	209	199	190	9	272	252	20	Day 7	194	178	150	28	266	236	30	Day 7	208	180	164	16	246	222	24	Day 7
Day 8	206	198	191	7	306	296	10	Day 8	198	199	186	13	262	194	68	Day 8	194	197	186	11	313	299	14	Day 8	210	199	190	9	252	235	17	Day 8	194	178	168	10	236	206	30	Day 8	206	180	168	12	222	198	24	Day 8
Day 9	202	198	191	7	296	276	20	Day 9	198	199	186	13	323	304	19	Day 9	190	197	185	12	299	285	14	Day 9	212	199	180	19	316	287	29	Day 9	194	178	164	14	206	180	26	Day 9	202	180	156	24	198	166	32	Day 9
Day 10	201	198	188	10	276	257	19	Day 10	197	199	187	12	304	276	28	Day 10	191	197	190	7	285	255	30	Day 10	213	199	180	19	287	267	20	Day 10	202	178	168	10	180	158	22	Day 10	214	180	174	6	166	138	28	Day 10
Day 11	198	198	188	10	257	241	16	Day 11	195	199	187	12	276	226	50	Day 11	186	197	189	8	255	220	35	Day 11	215	199	182	17	267	260	7	Day 11	198	178	168	10	158	128	30	Day 11	208	180	168	12	138	102	36	Day 11
Day 12	198	198	187	11	241	226	15	Day 12	197	199	186	13	226	214	12	Day 12	180	197	184	13	268	266	2	Day 12	215	199	182	17	260	252	8	Day 12	198	178	168	10	252	226	26	Day 12	208	180	166	14	308	284	24	Day 12
Day 13	199	198	195	3	226	181	45	Day 13	198	199	184	15	214	195	19	Day 13	165	197	184	13	266	264	2	Day 13	213	199	180	19	252	234	18	Day 13	200	178	166	12	226	206	20	Day 13	208	180	168	12	284	254	30	Day 13
Day 14	195	198	195	3	181	124	57	Day 14	200	199	184	15	252	214	38	Day 14	159	197	183	14	264	262	2	Day 14	214	199	183	16	234	206	28	Day 14	200	178	166	12	206	184	22	Day 14	208	180	166	14	254	228	26	Day 14
Day 15	190	198	191	7	319	310	9	Day 15	200	199	187	12	214	200	14	Day 15	158	197	183	14	262	251	11	Day 15	215	199	187	12	206	170	36	Day 15	200	178	166	12	300	278	22	Day 15	208	180	166	14	228	206	22	Day 15
Day 16	191	198	191	7	310	297	13	Day 16	201	199	186	13	200	179	21	Day 16	157	197	190	7	251	235	16	Day 16	216	199	182	17	328	314	14	Day 16	198	178	166	12	278	254	24	Day 16	206	180	166	14	206	180	26	Day 16
Day 17	192	198	191	7	297	288	9	Day 17	200	199	187	12	309	294	15	Day 17	161	197	187	10	235	212	23	Day 17	213	199	181	18	314	300	14	Day 17	198	178	164	14	254	230	24	Day 17	204	180	170	10	180	158	22	Day 17
Day 18	187	198	191	7	288	271	17	Day 18	199	199	188	11	294	280	14	Day 18	165	197	181	16	212	167	45	Day 18	215	199	184	15	300	290	10	Day 18	202	178	166	12	230	210	20	Day 18	204	180	164	16	286	266	20	Day 18
Day 19	191	198	185	13	271	258	13	Day 19	204	199	187	12	280	268	12	Day 19	171	197	183	14	334	315	19	Day 19	216	199	178	21	290	273	17	Day 19	200	178	166	12	210	190	20	Day 19	202	180	168	12	266	240	26	Day 19
Day 20	193	198	185	13	258	245	13	Day 20	208	199	184	15	268	252	16	Day 20	172	197	182	15	315	295	20	Day 20	218	199	180	19	273	257	16	Day 20	200	178	164	14	190	160	30	Day 20	204	180	164	16	240	212	28	Day 20
Day 21	189	198	186	12	245	226	19	Day 21	210	199	182	17	252	232	20	Day 21	174	197	180	17	295	277	18	Day 21	217	199	180	19	257	241	16	Day 21	206	178	166	12	160	140	20	Day 21	204	180	166	14	212	192	20	Day 21
Day 22	193	198	186	12	226	210	16	Day 22	213	199	186	13	232	216	16	Day 22	174	197	180	17	277	258	19	Day 22	220	199	185	14	241	225	16	Day 22	198	178	166	12	274	252	22	Day 22	202	180	164	16	192	168	24	Day 22
Day 23	195	198	185	13	210	194	16	Day 23	213	199	185	14	316	280	36	Day 23	177	197	180	17	258	238	20	Day 23	218	199	188	11	225	207	18	Day 23	198	178	166	12	252	230	22	Day 23	202	180	172	8	310	290	20	Day 23
Day 24	198	198	186	12	315	304	11	Day 24	210	199	183	16	280	269	11	Day 24	179	197	183	14	238	216	22	Day 24	221	199	188	11	207	189	18	Day 24	202	178	166	12	230	204	26	Day 24	206	180	168	12	290	262	28	Day 24
Day 25	199	198	180	18	304	291	13	Day 25	212	199	187	12	269	255	14	Day 25	179	197	180	17	216	195	21	Day 25	220	199	189	10	189	172	17	Day 25	202	178	164	14	204	176	28	Day 25	204	180	166	14	262	236	26	Day 25
Day 26	197	198	187	11	291	275	16	Day 26	215	199	182	17	255	237	18	Day 26	180	197	180	17	195	170	25	Day 26	217	199	189	10	287	259	28	Day 26	200	178	162	16	212	200	12	Day 26	204	180	170	10	236	212	24	Day 26
Day 27	196	198	188	10	275	260	15	Day 27	217	199	182	17	237	211	26	Day 27	185	197	189	8	170	146	24	Day 27	221	199	190	9	259	240	19	Day 27	204	178	160	18	236	212	24	Day 27	204	180	166	14	212	186	26	Day 27
Day 28	197	198	189	9	260	245	15	Day 28	220	199	184	15	211	186	25	Day 28	185	197	189	8	322	292	30	Day 28	222	199	190	9	240	220	20	Day 28	210	178	164	14	236	214	22	Day 28	204	180	164	16	186	162	24	Day 28
Day 29	199	198	191	7	245	224	21	Day 29	220	199	186	13	325	308	17	Day 29	199	197	191	6	292	261	31	Day 29	217	199	186	13	220	200	20	Day 29	212	178	164	14	214	188	26	Day 29	208	180	164	16	302	280	22	Day 29
Day 30	199	198	191	7	224	203	21	Day 30	225	199	185	14	308	291	17	Day 30	204	197	191	6	261	236	25	Day 30	215	199	185	14	250	220	30	Day 30	212	178	162	16	188	160	28	Day 30	208	180	164	16	280	260	20	Day 30
Day 31	215	198	190	8	203	174	29	Day 31	230	199	191	8	291	270	21	Day 31	201	197	184	13	236	211	25	Day 31	217	199	183	16	220	200	20	Day 31	222	178	158	20	160	136	24	Day 31	214	180	150	30	260	236	24	Day 31
Day 32	210	198	191	7	174	154	20	Day 32	230	199	191	8	270	239	31	Day 32	213	197	185	12	211	188	23	Day 32	219	199	181	18	338	306	32	Day 32	220	178	156	22	302	286	16	Day 32	216	180	160	20	236	212	24	Day 32
Day 33	212	198	191	7	316	298	18	Day 33	232	199	191	8	239	221	18	Day 33	205	197	187	10	188	166	22	Day 33	218	199	182	17	306	287	19	Day 33	218	178	158	20	286	270	16	Day 33	216	180	162	18	212	200	12	Day 33
Day 34	216	198	186	12	298	279	19	Day 34	235	199	191	8	221	203	18	Day 34	212	197	188	9	166	144	22	Day 34	220	199	181	18	287	278	9	Day 34	220	178	160	18	186	166	20	Day 34	214	180	160	20	258	212	46	Day 34
Day 35	216	198	187	11	279	266	13	Day 35	236	199	181	18	203	178	25	Day 35	201	197	181	16	335	322	13	Day 35	221	199	182	17	278	246	32	Day 35	222	178	164	14	166	140	26	Day 35	218	180	156	24	212	196	16	Day 35
Day 36	217	198	185	13	266	253	13	Day 36	237	199	182	17	178	153	25	Day 36	203	197	185	12	322	309	13	Day 36	224	199	172	27	246	214	32	Day 36	218	178	150	28	316	294	22	Day 36	212	180	150	30	196	174	22	Day 36
Day 37	218	198	184	14	253	235	18	Day 37	235	199	179	20	153	142	11	Day 37	205	197	181	16	309	290	19	Day 37	223	199	173	26	214	182	32	Day 37	220	178	150	28	294	272	22	Day 37	214	180	150	30	174	156	18	Day 37
Day 38	217	198	182	16	340	333	7	Day 38	232	199	177	22	331	316	15	Day 38	206	197	185	12	290	278	12	Day 38	222	199	172	27	182	162	20	Day 38	216	178	150	28	272	254	18	Day 38	212	180	150	30	156	134	22	Day 38
Day 39	218	198	184	14	333	326	7	Day 39	236	199	175	24	316	301	15	Day 39	206	197	181	16	278	253	25	Day 39	220	199	174	25	162	141	21	Day 39	220	178	150	28	254	226	28	Day 39	216	180	158	22	326	310	16	Day 39
Day 40	219	198	178	20	326	306	20	Day 40	236	199	176	23	301	282	19	Day 40	207	197	185	12	253	227	26	Day 40	221	199	187	12	141	121	20	Day 40	222	178	158	20	226	204	22	Day 40	216	180	150	30	310	294	16	Day 40
Day 41	219	198	187	11	306	287	19	Day 41	235	199	172	27	282	267	15	Day 41	206	197	179	18	227	204	23	Day 41	224	199	187	12	331	317	14	Day 41	214	178	160	18	204	166	38	Day 41	216	180	172	8	294	278	16	Day 41
Day 42	218	198	186	12	287	269	18	Day 42	236	199	170	29	267	243	24	Day 42	206	197	176	21	204	179	25	Day 42	223	199	186	13	317	302	15	Day 42	222	178	162	16	166	140	26	Day 42	212	180	166	14	278	258	20	Day 42
Day 43	21	198	185	13	269	252	17	Day 43	235	199	189	10	243	220	23	Day 43	206	197	177	20	179	154	25	Day 43	225	199	186	13	302	290	12	Day 43	220	178	160	18	318	286	32	Day 43	216	180	166	14	258	234	24	Day 43
Day 44	218	198	184	14	252	219	33	Day 44	235	199	190	9	220	198	22	Day 44	207	197	191	6	154	144	10	Day 44	222	199	190	9	290	277	13	Day 44	228	178	158	20	286	260	26	Day 44	218	180	160	20	234	220	14	Day 44
Day 45	224	198	184	14	219	198	21	Day 45	234	199	191	8	198	174	24	Day 45	207	197	190	7	324	306	18	Day 45	223	199	189	10	277	259	18	Day 45	226	178	154	24	260	240	20	Day 45	218	180	154	26	220	200	20	Day 45
Day 46	225	198	170	28	317	307	10	Day 46	234	199	188	11	174	151	23	Day 46	208	197	189	8	306	287	19	Day 46	225	199	190	9	338	321	17	Day 46	226	178	156	22	240	222	18	Day 46	218	180	154	26	200	188	12	Day 46
Day 47	226	198	186	12	307	286	21	Day 47	238	199	187	12	151	128	23	Day 47	207	197	188	9	287	267	20	Day 47	228	199	196	3	321	304	17	Day 47	224	178	160	18	222	204	18	Day 47	216	180	174	6	188	174	14	Day 47
Day 48	227	198	185	13	286	267	19	Day 48	237	199	181	18	318	306	12	Day 48	205	197	188	9	267	247	20	Day 48	226	199	190	9	304	287	17	Day 48	218	178	162	16	248	226	22	Day 48	214	180	164	16	222	192	30	Day 48
Day 49	231	198	187	11	267	248	19	Day 49	236	199	182	17	306	293	13	Day 49	206	197	189	8	247	225	22	Day 49	227	199	190	9	287	271	16	Day 49	220	178	160	18	226	198	28	Day 49	216	180	164	16	192	158	34	Day 49
Day 50	230	198	186	12	248	229	19	Day 50	236	199	181	18	293	272	21	Day 50	203	197	190	7	225	203	22	Day 50	229	199	184	15	271	256	15	Day 50	222	178	158	20	198	166	32	Day 50	216	180	160	20	158	124	34	Day 50
Day 51	231	198	181	17	229	177	52	Day 51	237	199	182	17	272	251	21	Day 51	205	197	190	7	203	180	23	Day 51	225	199	184	15	256	240	16	Day 51	218	178	158	20	166	138	28	Day 51	214	180	170	10	294	268	26	Day 51
Day 52	230	198	181	17	177	125	52	Day 52	236	199	181	18	251	230	21	Day 52	207	197	183	14	180	158	22	Day 52	230	199	184	15	240	224	16	Day 52	220	178	160	18	138	95	43	Day 52	218	180	162	18	268	238	30	Day 52
Day 53	231	198	181	17	125	73	52	Day 53	237	199	184	15	318	299	19	Day 53	208	197	182	15	326	307	19	Day 53	228	199	184	15	224	198	26	Day 53	216	178	160	18	284	262	22	Day 53	212	180	162	18	238	210	28	Day 53
Day 54	231	198	183	15	331	293	38	Day 54	238	199	184	15	299	280	19	Day 54	218	197	183	14	307	288	19	Day 54	224	199	186	13	250	238	12	Day 54	220	178	158	20	262	240	22	Day 54	214	180	156	24	210	176	34	Day 54
Day 55	235	198	183	15	293	255	38	Day 55	240	199	185	14	280	261	19	Day 55	218	197	183	14	288	270	18	Day 55	229	199	186	13	238	208	30	Day 55	222	178	160	18	240	198	42	Day 55	212	180	160	20	176	144	32	Day 55
Day 56	235	198	183	15	255	217	38	Day 56	239	199	185	14	261	236	25	Day 56	218	197	183	14	270	252	18	Day 56	230	199	187	12	208	176	32	Day 56	222	178	158	20	198	156	42	Day 56	216	180	160	20	144	110	34	Day 56
	HF+JA	Body Weight																	HF+JA	Food Intake																	HF+JA	Water Intake
	RAT 1	RAT 2	RAT 3	RAT 4	RAT 5	RAT 6			SD	Mean	SEM	N							RAT 1	RAT 2	RAT 3	RAT 4	RAT 5	RAT 6				Mean	SEM	N							RAT 1	RAT 2	RAT 3	RAT 4	RAT 5	RAT 6				Mean	SEM	N
Day 1	197	199	193	198	198	196			1.95078	196.833	0.872417	6						Day 1	10	14	18	13	12	12				13.1667	1.10805	6						Day 1	16	16	17	16	20	18				17.1667	0.654047	6
Day 2	203	203	199	198	196	196			2.91071	199.167	1.30171	6						Day 2	11	11	19	11	14	10				12.6667	1.38243	6						Day 2	17	19	21	17	34	30				23	2.95522	6
Day 3	201	198	200	200	200	198			1.11803	199.5	0.5	6						Day 3	13	15	16	11	10	12				12.8333	0.945751	6						Day 3	25	25	19	19	26	26				23.3333	1.38243	6
Day 4	200	197	195	202	200	198			2.28522	198.667	1.02198	6						Day 4	13	10	17	11	14	14				13.1667	1.01379	6						Day 4	33	29	22	36	32	22				29	2.39444	6
Day 5	201	194	198	205	196	202			3.72678	199.333	1.66667	6						Day 5	16	19	12	3	10	12				12	2.23607	6						Day 5	39	17	29	10	36	32				27.1667	4.62901	6
Day 6	206	202	194	207	196	200			4.77552	200.833	2.13568	6						Day 6	13	16	12	3	20	20				14	2.59487	6						Day 6	14	15	30	56	28	24				27.8333	6.24188	6
Day 7	203	199	191	209	194	208			6.69992	200.667	2.99629	6						Day 7	15	16	15	9	28	16				16.5	2.53969	6						Day 7	15	27	15	20	30	24				21.8333	2.54842	6
Day 8	206	198	194	210	194	206			6.28932	201.333	2.81267	6						Day 8	7	13	11	9	10	12				10.3333	0.881917	6						Day 8	10	68	14	17	30	24				27.1667	8.67339	6
Day 9	202	198	190	212	194	202			6.96818	199.667	3.11627	6						Day 9	7	13	12	19	14	24				14.8333	2.41408	6						Day 9	20	19	14	29	26	32				23.3333	2.77689	6
Day 10	201	197	191	213	202	214			8.22598	203	3.67877	6						Day 10	10	12	7	19	10	6				10.6667	1.8915	6						Day 10	19	28	30	20	22	28				24.5	1.92787	6
Day 11	198	195	186	215	198	208			9.29157	200	4.15532	6						Day 11	10	12	8	17	10	12				11.5	1.25831	6						Day 11	16	50	35	7	30	36				29	6.27163	6
Day 12	198	197	180	215	198	208			10.8269	199.333	4.84195	6						Day 12	11	13	13	17	10	14				13	1	6						Day 12	15	12	2	8	26	24				14.5	3.77492	6
Day 13	199	198	165	213	200	208			15.356	197.167	6.86739	6						Day 13	3	15	13	19	12	12				12.3333	2.1551	6						Day 13	45	19	2	18	20	30				22.3333	5.83476	6
Day 14	195	200	159	214	200	208			17.6541	196	7.89515	6						Day 14	3	15	14	16	12	14				12.3333	1.94365	6						Day 14	57	38	2	28	22	26				28.8333	7.42256	6
Day 15	190	200	158	215	200	208			18.3159	195.167	8.19112	6						Day 15	7	12	14	12	12	14				11.8333	1.04616	6						Day 15	9	14	11	36	22	22				19	4.06612	6
Day 16	191	201	157	216	198	206			18.56	194.833	8.30027	6						Day 16	7	13	7	17	12	14				11.6667	1.62617	6						Day 16	13	21	16	14	24	26				19	2.22111	6
Day 17	192	200	161	213	198	204			16.3469	194.667	7.31057	6						Day 17	7	12	10	18	14	10				11.8333	1.55813	6						Day 17	9	15	23	14	24	22				17.8333	2.46869	6
Day 18	187	199	165	215	202	204			15.8605	195.333	7.09303	6						Day 18	7	11	16	15	12	16				12.8333	1.44722	6						Day 18	17	14	45	10	20	20				21	5.04645	6
Day 19	191	204	171	216	200	202			13.8764	197.333	6.20573	6						Day 19	13	12	14	21	12	12				14	1.43759	6						Day 19	13	12	19	17	20	26				17.8333	2.08833	6
Day 20	193	208	172	218	200	204			14.3343	199.167	6.41049	6						Day 20	13	15	15	19	14	16				15.3333	0.843274	6						Day 20	13	16	20	16	30	28				20.5	2.84898	6
Day 21	189	210	174	217	206	204			14.3643	200	6.42391	6						Day 21	12	17	17	19	12	14				15.1667	1.1949	6						Day 21	19	20	18	16	20	20				18.8333	0.654047	6
Day 22	193	213	174	220	198	202			14.7309	200	6.58787	6						Day 22	12	13	17	14	12	16				14	0.856349	6						Day 22	16	16	19	16	22	24				18.8333	1.424	6
Day 23	195	213	177	218	198	202			13.2508	200.5	5.92593	6						Day 23	13	14	17	11	12	8				12.5	1.23153	6						Day 23	16	36	20	18	22	20				22	2.92119	6
Day 24	198	210	179	221	202	206			12.8019	202.667	5.72519	6						Day 24	12	16	14	11	12	12				12.8333	0.749074	6						Day 24	11	11	22	18	26	28				19.3333	2.98515	6
Day 25	199	212	179	220	202	204			12.6711	202.667	5.66667	6						Day 25	18	12	17	10	14	14				14.1667	1.22247	6						Day 25	13	14	21	17	28	26				19.8333	2.54842	6
Day 26	197	215	180	217	200	204			12.3209	202.167	5.51009	6						Day 26	11	17	17	10	16	10				13.5	1.43178	6						Day 26	16	18	25	28	12	24				20.5	2.5	6
Day 27	196	217	185	221	204	204			12.1209	204.5	5.42064	6						Day 27	10	17	8	9	18	14				12.6667	1.74483	6						Day 27	15	26	24	19	24	26				22.3333	1.80123	6
Day 28	197	220	185	222	210	204			12.8668	206.333	5.75423	6						Day 28	9	15	8	9	14	16				11.8333	1.44722	6						Day 28	15	25	30	20	22	24				22.6667	2.0602	6
Day 29	199	220	199	217	212	208			8.11206	209.167	3.62782	6						Day 29	7	13	6	13	14	16				11.5	1.64823	6						Day 29	21	17	31	20	26	22				22.8333	2.02347	6
Day 30	199	225	204	215	212	208			8.30161	210.5	3.71259	6						Day 30	7	14	6	14	16	16				12.1667	1.83333	6						Day 30	21	17	25	30	28	20				23.5	2.04532	6
Day 31	215	230	201	217	222	214			8.77021	216.5	3.92216	6						Day 31	8	8	13	16	20	30				15.8333	3.40995	6						Day 31	29	21	25	20	24	24				23.8333	1.30171	6
Day 32	210	230	213	219	220	216			6.35085	218	2.84019	6						Day 32	7	8	12	18	22	20				14.5	2.60448	6						Day 32	20	31	23	32	16	24				24.3333	2.53859	6
Day 33	212	232	205	218	218	216			8.13258	216.833	3.637	6						Day 33	7	8	10	17	20	18				13.3333	2.30458	6						Day 33	18	18	22	19	16	12				17.5	1.36015	6
Day 34	216	235	212	220	220	214			7.52219	219.5	3.36403	6						Day 34	12	8	9	18	18	20				14.1667	2.10423	6						Day 34	19	18	22	9	20	46				22.3333	5.07718	6
Day 35	216	236	201	221	222	218			10.2956	219	4.60435	6						Day 35	11	18	16	17	14	24				16.6667	1.78263	6						Day 35	13	25	13	32	26	16				20.8333	3.23951	6
Day 36	217	237	203	224	218	212			10.4682	218.5	4.68152	6						Day 36	13	17	12	27	28	30				21.1667	3.30067	6						Day 36	13	25	13	32	22	22				21.1667	2.98236	6
Day 37	218	235	205	223	220	214			9.08142	219.167	4.06134	6						Day 37	14	20	16	26	28	30				22.3333	2.70391	6						Day 37	18	11	19	32	22	18				20	2.81662	6
Day 38	217	232	206	222	216	212			8.11891	217.5	3.63089	6						Day 38	16	22	12	27	28	30				22.5	2.94109	6						Day 38	7	15	12	20	18	22				15.6667	2.26078	6
Day 39	218	236	206	220	220	216			8.84433	219.333	3.95531	6						Day 39	14	24	16	25	28	22				21.5	2.21736	6						Day 39	7	15	25	21	28	16				18.6667	3.10555	6
Day 40	219	236	207	221	222	216			8.62973	220.167	3.85933	6						Day 40	20	23	12	12	20	30				19.5	2.80179	6						Day 40	20	19	26	20	22	16				20.5	1.36015	6
Day 41	219	235	206	224	214	216			8.98146	219	4.01663	6						Day 41	11	27	18	12	18	8				15.6667	2.78887	6						Day 41	19	15	23	14	38	16				20.8333	3.68254	6
Day 42	218	236	206	223	222	212			9.41187	219.5	4.20912	6						Day 42	12	29	21	13	16	14				17.5	2.6426	6						Day 42	18	24	25	15	26	20				21.3333	1.78263	6
Day 43	21	235	206	225	220	216			74.8274	187.167	33.4638	6						Day 43	13	10	20	13	18	14				14.6667	1.49815	6						Day 43	17	23	25	12	32	24				22.1667	2.82154	6
Day 44	218	235	207	222	228	218			8.7496	221.333	3.91294	6						Day 44	14	9	6	9	20	20				13	2.44949	6						Day 44	33	22	10	13	26	14				19.6667	3.62093	6
Day 45	224	234	207	223	226	218			8.22598	222	3.67877	6						Day 45	14	8	7	10	24	26				14.8333	3.37062	6						Day 45	21	24	18	18	20	20				20.1667	0.909823	6
Day 46	225	234	208	225	226	218			8.03465	222.667	3.5932	6						Day 46	28	11	8	9	22	26				17.3333	3.6848	6						Day 46	10	23	19	17	18	12				16.5	1.94508	6
Day 47	226	238	207	228	224	216			9.70252	223.167	4.3391	6						Day 47	12	12	9	3	18	6				10	2.14476	6						Day 47	21	23	20	17	18	14				18.8333	1.30171	6
Day 48	227	237	205	226	218	214			10.2537	221.167	4.58561	6						Day 48	13	18	9	9	16	16				13.5	1.56525	6						Day 48	19	12	20	17	22	30				20	2.43584	6
Day 49	231	236	206	227	220	216			9.96104	222.667	4.45471	6						Day 49	11	17	8	9	18	16				13.1667	1.77795	6						Day 49	19	13	22	16	28	34				22	3.19374	6
Day 50	230	236	203	229	222	216			10.8269	222.667	4.84195	6						Day 50	12	18	7	15	20	20				15.3333	2.09231	6						Day 50	19	21	22	15	32	34				23.8333	3.07047	6
Day 51	231	237	205	225	218	214			10.6719	221.667	4.77261	6						Day 51	17	17	7	15	20	10				14.3333	1.99444	6						Day 51	52	21	23	16	28	26				27.6667	5.15536	6
Day 52	230	236	207	230	220	218			9.62202	223.5	4.3031	6						Day 52	17	18	14	15	18	18				16.6667	0.71492	6						Day 52	52	21	22	16	43	30				30.6667	5.74843	6
Day 53	231	237	208	228	216	212			10.5987	222	4.7399	6						Day 53	17	15	15	15	18	18				16.3333	0.614636	6						Day 53	52	19	19	26	22	28				27.6667	5.0903	6
Day 54	231	238	218	224	220	214			8.13258	224.167	3.637	6						Day 54	15	15	14	13	20	24				16.8333	1.74005	6						Day 54	38	19	19	12	22	34				24	4.05791	6
Day 55	235	240	218	229	222	212			9.67815	226	4.3282	6						Day 55	15	14	14	13	18	20				15.6667	1.11555	6						Day 55	38	19	18	30	42	32				29.8333	3.98678	6
Day 56	235	239	218	230	222	216			8.59586	226.667	3.84419	6						Day 56	15	14	14	12	20	20				15.8333	1.37639	6						Day 56	38	25	18	32	42	34				31.5	3.57538	6
																												14.4524	1.82902	6																22.256	3.13592	6
										11.1291																	SD	2.81977																	SD	3.90626

## Sheet: Orlisatat
Orlistat	RAT 1							Orlistat	RAT 2							Orlistat	RAT 3							Orlistat	RAT 4							Orlistat	RAT 5							Orlistat	RAT 6
	Body Weight	Food Initial	Food Final	Food Intake	Water Initial	Water Final	Water Intake		Body Weight	Food Initial	Food Final	Food Intake	Water Initial	Water Final	Water Intake		Body Weight	Food Initial	Food Final	Food Intake	Water Initial	Water Final	Water Intake		Body Weight	Food Initial	Food Final	Food Intake	Water Initial	Water Final	Water Intake		Body Weight	Food Initial	Food Final	Food Intake	Water Initial	Water Final	Water Intake		Body Weight	Food Initial	Food Final	Food Intake	Water Initial	Water Final	Water Intake
Day 1	207	122	92	30	250	224	26	Day 1	201	126	116	10	268	250	18	Day 1	198	108	96	12	254	228	26	Day 1	195	110	100	10	268	240	28	Day 1	196	110	100	10	250	224	26	Day 1	194	122	116	6	256	232	24	Day 1
Day 2	210	122	110	12	224	194	30	Day 2	210	126	114	12	250	224	26	Day 2	200	108	100	8	228	190	38	Day 2	201	110	100	10	240	216	24	Day 2	200	110	102	8	224	196	28	Day 2	200	122	112	10	232	210	22	Day 2
Day 3	211	122	112	10	194	174	20	Day 3	210	126	116	10	224	208	16	Day 3	208	108	92	16	190	174	16	Day 3	202	110	102	8	216	204	12	Day 3	202	110	94	16	196	180	16	Day 3	200	122	114	8	210	198	12	Day 3
Day 4	212	122	110	12	174	146	28	Day 4	204	126	118	8	208	186	22	Day 4	204	108	96	12	174	148	26	Day 4	211	110	98	12	204	180	24	Day 4	204	110	100	10	180	156	24	Day 4	208	122	118	4	198	180	18	Day 4
Day 5	224	122	112	10	332	306	26	Day 5	210	126	96	30	306	282	24	Day 5	208	108	78	30	296	264	32	Day 5	218	110	84	26	312	288	24	Day 5	206	110	80	30	308	278	30	Day 5	206	122	100	22	300	278	22	Day 5
Day 6	238	122	100	22	306	278	28	Day 6	222	126	100	26	282	270	12	Day 6	204	108	82	26	264	254	10	Day 6	232	110	90	20	288	262	26	Day 6	202	110	90	20	278	266	12	Day 6	204	122	100	22	278	264	14	Day 6
Day 7	238	122	102	20	278	254	24	Day 7	212	126	106	20	270	248	22	Day 7	210	108	88	20	254	230	24	Day 7	234	110	92	18	262	236	26	Day 7	202	110	92	18	266	240	26	Day 7	200	122	102	20	264	242	22	Day 7
Day 8	230	122	98	24	234	210	24	Day 8	212	126	104	22	248	224	24	Day 8	212	108	86	22	230	198	32	Day 8	226	110	94	16	236	208	28	Day 8	204	110	100	10	240	214	26	Day 8	204	122	108	14	242	220	22	Day 8
Day 9	228	122	96	26	210	186	24	Day 9	212	126	110	16	224	198	26	Day 9	220	108	90	18	198	182	16	Day 9	226	110	96	14	208	188	20	Day 9	204	110	96	14	214	190	24	Day 9	202	122	106	16	220	200	20	Day 9
Day 10	236	122	106	16	186	168	18	Day 10	218	126	98	28	198	180	18	Day 10	212	108	92	16	182	154	28	Day 10	228	110	98	12	188	166	22	Day 10	208	110	98	12	190	180	10	Day 10	202	122	100	22	200	168	32	Day 10
Day 11	224	122	108	14	168	136	32	Day 11	210	126	112	14	180	156	24	Day 11	210	108	96	12	154	126	28	Day 11	226	110	100	10	166	138	28	Day 11	204	110	94	16	180	142	38	Day 11	200	122	96	26	168	156	12	Day 11
Day 12	238	122	104	18	330	294	36	Day 12	226	126	106	20	344	312	32	Day 12	226	108	86	22	316	282	34	Day 12	236	110	92	18	322	290	32	Day 12	214	110	90	20	300	262	38	Day 12	208	122	106	16	326	296	30	Day 12
Day 13	242	122	106	16	294	282	12	Day 13	224	126	96	30	312	306	6	Day 13	226	108	78	30	282	270	12	Day 13	240	110	80	30	290	282	8	Day 13	218	110	88	22	262	252	10	Day 13	212	122	98	24	296	288	8	Day 13
Day 14	242	122	98	24	282	256	26	Day 14	222	126	110	16	306	284	22	Day 14	226	108	84	24	270	240	30	Day 14	242	110	82	28	282	262	20	Day 14	220	110	84	26	252	226	26	Day 14	210	122	100	22	288	270	18	Day 14
Day 15	244	122	98	24	256	230	26	Day 15	226	126	108	18	284	260	24	Day 15	228	108	78	30	240	210	30	Day 15	242	110	80	30	262	242	20	Day 15	222	110	84	26	226	200	26	Day 15	212	122	96	26	270	250	20	Day 15
Day 16	250	122	106	16	230	200	30	Day 16	230	126	112	14	260	230	30	Day 16	230	108	78	30	210	180	30	Day 16	250	110	80	30	242	210	32	Day 16	228	110	96	14	200	176	24	Day 16	216	122	92	30	240	222	18	Day 16
Day 17	250	122	110	12	200	166	34	Day 17	234	126	116	10	230	218	12	Day 17	234	108	102	6	180	156	24	Day 17	254	110	98	12	210	182	28	Day 17	232	110	100	10	176	144	32	Day 17	218	122	112	10	222	200	22	Day 17
Day 18	252	122	92	30	166	142	24	Day 18	236	126	96	30	218	198	20	Day 18	236	108	100	8	156	128	28	Day 18	258	110	80	30	182	158	24	Day 18	234	110	80	30	144	112	32	Day 18	220	122	92	30	200	180	20	Day 18
Day 19	256	122	106	16	302	264	38	Day 19	240	126	108	18	198	160	38	Day 19	240	108	90	18	310	272	38	Day 19	260	110	92	18	158	144	14	Day 19	240	110	88	22	318	286	32	Day 19	232	122	104	18	180	140	40	Day 19
Day 20	260	122	110	12	264	230	34	Day 20	244	126	118	8	160	140	20	Day 20	244	108	100	8	272	250	22	Day 20	266	110	100	10	330	300	30	Day 20	240	110	98	12	286	260	26	Day 20	232	122	100	22	140	120	20	Day 20
Day 21	266	122	112	10	230	200	30	Day 21	250	126	116	10	240	220	20	Day 21	244	108	98	10	250	230	20	Day 21	266	110	96	14	300	280	20	Day 21	242	110	98	12	260	238	22	Day 21	234	122	102	20	300	280	20	Day 21
Day 22	270	122	110	12	200	180	20	Day 22	256	126	112	14	220	210	10	Day 22	246	108	92	16	230	210	20	Day 22	268	110	96	14	280	250	30	Day 22	244	110	98	12	238	200	38	Day 22	234	122	98	24	280	254	26	Day 22
Day 23	272	122	112	10	180	160	20	Day 23	262	126	114	12	210	200	10	Day 23	250	108	92	16	210	180	30	Day 23	268	110	92	18	250	240	10	Day 23	244	110	94	16	200	180	20	Day 23	236	122	108	14	254	240	14	Day 23
Day 24	276	122	100	22	160	148	12	Day 24	270	126	100	26	200	196	4	Day 24	252	108	100	8	180	160	20	Day 24	270	110	98	12	240	224	16	Day 24	246	110	96	14	180	160	20	Day 24	236	122	110	12	240	222	18	Day 24
Day 25	258	122	102	20	148	138	10	Day 25	244	126	102	24	196	184	12	Day 25	240	108	102	6	160	140	20	Day 25	256	110	100	10	224	212	12	Day 25	222	110	98	12	160	146	14	Day 25	228	122	108	14	222	212	10	Day 25
Day 26	256	122	92	30	320	286	34	Day 26	248	126	96	30	294	270	24	Day 26	240	108	78	30	300	268	32	Day 26	256	110	80	30	326	302	24	Day 26	226	110	80	30	326	302	24	Day 26	226	122	100	22	318	288	30	Day 26
Day 27	264	122	100	22	286	268	18	Day 27	252	126	114	12	270	256	14	Day 27	248	108	82	26	268	252	16	Day 27	260	110	92	18	302	288	14	Day 27	230	110	92	18	302	292	10	Day 27	234	122	96	26	288	276	12	Day 27
Day 28	256	122	92	30	268	240	28	Day 28	242	126	96	30	256	222	34	Day 28	240	108	78	30	252	220	32	Day 28	252	110	80	30	288	260	28	Day 28	218	110	80	30	292	270	22	Day 28	226	122	98	24	276	250	26	Day 28
Day 29	254	122	102	20	240	218	22	Day 29	242	126	110	16	222	208	14	Day 29	240	108	88	20	220	206	14	Day 29	252	110	96	14	260	244	16	Day 29	220	110	94	16	270	250	20	Day 29	224	122	100	22	250	234	16	Day 29
Day 30	250	122	100	22	218	190	28	Day 30	244	126	106	20	208	188	20	Day 30	238	108	88	20	206	188	18	Day 30	250	110	102	8	244	222	22	Day 30	222	110	104	6	250	230	20	Day 30	222	122	96	26	234	210	24	Day 30
Day 31	250	122	108	14	190	172	18	Day 31	244	126	110	16	188	162	26	Day 31	242	108	92	16	188	162	26	Day 31	254	110	94	16	222	204	18	Day 31	226	110	96	14	230	204	26	Day 31	224	122	106	16	210	188	22	Day 31
Day 32	252	122	106	16	172	140	32	Day 32	242	126	108	18	162	140	22	Day 32	244	108	94	14	162	136	26	Day 32	256	110	94	16	204	180	24	Day 32	232	110	94	16	204	180	24	Day 32	228	122	104	18	188	166	22	Day 32
Day 33	264	122	100	22	140	122	18	Day 33	250	126	106	20	140	116	24	Day 33	246	108	86	22	136	112	24	Day 33	256	110	92	18	180	158	22	Day 33	238	110	90	20	180	152	28	Day 33	232	122	104	18	166	150	16	Day 33
Day 34	252	122	96	26	310	282	28	Day 34	240	126	106	20	286	260	26	Day 34	240	108	100	8	298	270	28	Day 34	250	110	90	20	304	274	30	Day 34	232	110	90	20	314	286	28	Day 34	226	122	102	20	306	282	24	Day 34
Day 35	258	122	92	30	282	250	32	Day 35	250	126	96	30	260	234	26	Day 35	246	108	88	20	270	246	24	Day 35	258	110	84	26	274	250	24	Day 35	236	110	90	20	286	264	22	Day 35	234	122	92	30	282	262	20	Day 35
Day 36	258	122	94	28	250	232	18	Day 36	254	126	110	16	234	206	28	Day 36	246	108	94	14	246	228	18	Day 36	258	110	98	12	250	228	22	Day 36	238	110	92	18	264	226	38	Day 36	234	122	94	28	262	244	18	Day 36
Day 37	260	122	92	30	232	212	20	Day 37	256	126	96	30	206	188	18	Day 37	246	108	78	30	228	200	28	Day 37	260	110	80	30	228	198	30	Day 37	240	110	80	30	226	198	28	Day 37	236	122	96	26	244	224	20	Day 37
Day 38	256	122	100	22	212	190	22	Day 38	252	126	100	26	188	168	20	Day 38	242	108	90	18	200	186	14	Day 38	258	110	96	14	198	178	20	Day 38	234	110	92	18	198	174	24	Day 38	236	122	96	26	224	196	28	Day 38
Day 39	252	122	92	30	190	160	30	Day 39	246	126	104	22	168	148	20	Day 39	242	108	92	16	186	168	18	Day 39	256	110	82	28	178	152	26	Day 39	230	110	96	14	174	160	14	Day 39	236	122	102	20	196	170	26	Day 39
Day 40	268	122	106	16	330	310	20	Day 40	256	126	102	24	310	280	30	Day 40	248	108	88	20	324	300	24	Day 40	268	110	100	10	312	290	22	Day 40	240	110	90	20	228	210	18	Day 40	242	122	96	26	294	262	32	Day 40
Day 41	270	122	106	16	310	288	22	Day 41	260	126	106	20	280	262	18	Day 41	250	108	78	30	300	268	32	Day 41	266	110	80	30	290	274	16	Day 41	246	110	80	30	210	194	16	Day 41	244	122	94	28	262	248	14	Day 41
Day 42	272	122	96	26	288	262	26	Day 42	262	126	108	18	262	230	32	Day 42	258	108	92	16	268	240	28	Day 42	264	110	92	18	274	242	32	Day 42	250	110	98	12	194	152	42	Day 42	248	122	100	22	248	224	24	Day 42
Day 43	274	122	102	20	262	246	16	Day 43	264	126	104	22	230	218	12	Day 43	252	108	100	8	240	222	18	Day 43	268	110	96	14	242	222	20	Day 43	250	110	90	20	314	300	14	Day 43	246	122	102	20	224	204	20	Day 43
Day 44	274	122	96	26	246	222	24	Day 44	264	126	98	28	218	206	12	Day 44	252	108	98	10	222	204	18	Day 44	268	110	98	12	222	190	32	Day 44	250	110	100	10	300	284	16	Day 44	246	122	104	18	204	182	22	Day 44
Day 45	264	122	92	30	222	210	12	Day 45	256	126	100	26	206	190	16	Day 45	246	108	92	16	204	190	14	Day 45	258	110	94	16	262	242	20	Day 45	242	110	104	6	284	264	20	Day 45	236	122	92	30	278	266	12	Day 45
Day 46	258	122	102	20	210	198	12	Day 46	262	126	110	16	190	168	22	Day 46	256	108	94	14	190	170	20	Day 46	268	110	92	18	242	220	22	Day 46	248	110	96	14	264	242	22	Day 46	246	122	94	28	266	254	12	Day 46
Day 47	256	122	100	22	198	174	24	Day 47	250	126	96	30	168	150	18	Day 47	246	108	78	30	170	160	10	Day 47	258	110	80	30	220	200	20	Day 47	240	110	94	16	242	230	12	Day 47	236	122	96	26	254	242	12	Day 47
Day 48	264	122	108	14	174	150	24	Day 48	254	126	96	30	150	138	12	Day 48	246	108	78	30	160	144	16	Day 48	260	110	84	26	200	184	16	Day 48	234	110	90	20	230	216	14	Day 48	236	122	92	30	242	230	12	Day 48
Day 49	256	122	106	16	152	126	26	Day 49	256	126	104	22	282	258	24	Day 49	246	108	92	16	266	254	12	Day 49	258	110	98	12	184	164	20	Day 49	230	110	80	30	216	200	16	Day 49	236	122	102	20	230	214	16	Day 49
Day 50	254	122	100	22	286	266	20	Day 50	252	126	96	30	258	244	14	Day 50	242	108	78	30	254	242	12	Day 50	256	110	80	30	260	236	24	Day 50	240	110	90	20	200	184	16	Day 50	242	122	96	26	214	194	20	Day 50
Day 51	250	122	92	30	266	256	10	Day 51	246	126	106	20	244	220	24	Day 51	242	108	78	30	242	230	12	Day 51	268	110	80	30	236	220	16	Day 51	246	110	92	18	184	170	14	Day 51	244	122	94	28	194	174	20	Day 51
Day 52	250	122	92	30	256	250	6	Day 52	256	126	96	30	220	204	16	Day 52	248	108	78	30	230	218	12	Day 52	266	110	82	28	220	198	22	Day 52	250	110	80	30	296	282	14	Day 52	248	122	100	22	174	158	16	Day 52
Day 53	252	122	94	28	250	234	16	Day 53	260	126	104	22	294	276	18	Day 53	250	108	100	8	218	208	10	Day 53	264	110	80	30	276	256	20	Day 53	250	110	80	30	282	266	16	Day 53	246	122	102	20	276	258	18	Day 53
Day 54	264	122	92	30	234	204	30	Day 54	262	126	98	28	276	256	20	Day 54	258	108	98	10	208	186	22	Day 54	268	110	80	30	256	228	28	Day 54	250	110	96	14	266	248	18	Day 54	246	122	104	18	258	236	22	Day 54
Day 55	252	122	106	16	204	190	14	Day 55	264	126	100	26	256	234	22	Day 55	252	108	92	16	186	170	16	Day 55	268	110	80	30	228	214	14	Day 55	242	110	80	30	248	230	18	Day 55	236	122	98	24	236	218	18	Day 55
Day 56	258	122	92	30	280	262	18	Day 56	264	126	98	28	234	226	8	Day 56	252	108	98	10	288	278	10	Day 56	258	110	96	14	214	190	24	Day 56	248	110	80	30	230	212	18	Day 56	246	122	98	24	218	208	10	Day 56
	Orlistat	Body Weight																	Orlistat	Food Intake																	Orlistat	Water Intake
	RAT 1	RAT 2	RAT 3	RAT 4	RAT 5	RAT 6						SD		Mean	SEM	N			RAT 1	RAT 2	RAT 3	RAT 4	RAT 5	RAT 6								Mean	SEM	N			RAT 1	RAT 2	RAT 3	RAT 4	RAT 5	RAT 6
Day 1	207	201	198	195	196	194						4.42531		198.5	1.97906	6		Day 1	30	10	12	10	10	6								13	3.49285	6		Day 1	26	23	26	28	26	24
Day 2	220	216	220	219	220	210						3.64005		217.5	1.62788	6		Day 2	12	12	8	10	8	10								10	0.730297	6		Day 2	30	74	38	24	28	22
Day 3	221	210	218	222	212	210						5.02494		215.5	2.24722	6		Day 3	10	10	16	8	16	8								11.3333	1.52023	6		Day 3	20	44	16	12	16	12
Day 4	222	204	214	223	204	208						7.82624		212.5	3.5	6		Day 4	12	8	12	12	10	4								9.66667	1.30809	6		Day 4	28	4	26	24	24	18
Day 5	224	210	208	228	206	206						8.90069		213.667	3.98051	6		Day 5	10	30	30	26	30	22								24.6667	3.21109	6		Day 5	26	8	32	24	30	22
Day 6	238	222	224	232	212	204						11.431		222	5.11208	6		Day 6	22	26	26	20	20	22								22.6667	1.11555	6		Day 6	28	38	10	26	12	14
Day 7	238	212	210	234	202	200						14.7874		216	6.61312	6		Day 7	20	20	20	18	18	20								19.3333	0.421637	6		Day 7	24	66	24	26	26	22
Day 8	230	212	212	226	204	204						10.0443		214.667	4.49197	6		Day 8	24	22	22	16	10	14								18	2.25093	6		Day 8	24	88	32	28	26	22
Day 9	228	212	220	226	204	202						10.1105		215.333	4.52155	6		Day 9	26	16	18	14	14	16								17.3333	1.83787	6		Day 9	24	4	16	20	24	20
Day 10	236	218	212	228	208	202						11.6428		217.333	5.20683	6		Day 10	16	28	16	12	12	22								17.6667	2.55169	6		Day 10	18	30	28	22	10	32
Day 11	224	210	210	226	204	200						9.62058		212.333	4.30245	6		Day 11	14	14	12	10	16	26								15.3333	2.29008	6		Day 11	32	26	28	28	38	12
Day 12	238	226	226	236	214	208						10.8115		224.667	4.83506	6		Day 12	18	20	22	18	20	16								19	0.856349	6		Day 12	36	17	34	32	38	30
Day 13	242	224	226	240	218	212						10.8781		227	4.86484	6		Day 13	16	30	30	30	22	24								25.3333	2.34758	6		Day 13	12	19	12	8	10	8
Day 14	242	222	226	242	220	210						11.6476		227	5.20897	6		Day 14	24	16	24	28	26	22								23.3333	1.68655	6		Day 14	26	12	30	20	26	18
Day 15	244	226	228	242	222	212						11.1206		229	4.97326	6		Day 15	24	18	30	30	26	26								25.6667	1.81965	6		Day 15	26	14	30	20	26	20
Day 16	250	230	230	250	228	216						12.2746		234	5.48938	6		Day 16	16	14	30	30	14	30								22.3333	3.44158	6		Day 16	30	12	30	32	24	18
Day 17	250	234	234	254	232	218						11.9861		237	5.36035	6		Day 17	12	10	6	12	10	10								10	0.894427	6		Day 17	34	20	24	28	32	22
Day 18	252	236	236	258	234	220						12.4722		239.333	5.57773	6		Day 18	30	30	8	30	30	30								26.3333	3.66667	6		Day 18	24	16	28	24	32	20
Day 19	256	240	240	260	240	232						9.91071		244.667	4.43221	6		Day 19	16	18	18	18	22	18								18.3333	0.802773	6		Day 19	38	8	38	14	32	40
Day 20	260	244	244	266	240	232						11.6857		247.667	5.226	6		Day 20	12	8	8	10	12	22								12	2.12916	6		Day 20	34	20	22	30	26	20
Day 21	266	250	244	266	242	234						12.0231		250.333	5.37691	6		Day 21	10	10	10	14	12	20								12.6667	1.60555	6		Day 21	30	14	20	20	22	20
Day 22	270	256	246	268	244	234						13		253	5.81378	6		Day 22	12	14	16	14	12	24								15.3333	1.83787	6		Day 22	20	14	20	30	38	26
Day 23	272	262	250	268	244	236						12.9957		255.333	5.81187	6		Day 23	10	12	16	18	16	14								14.3333	1.20185	6		Day 23	20	10	30	10	20	14
Day 24	276	270	252	270	246	236						14.5793		258.333	6.52005	6		Day 24	22	26	8	12	14	12								15.6667	2.80079	6		Day 24	12	10	20	16	20	18
Day 25	258	244	240	256	222	228						13.2497		241.333	5.92546	6		Day 25	20	24	6	10	12	14								14.3333	2.70391	6		Day 25	10	16	20	12	14	10
Day 26	256	248	240	256	226	226						12.5433		242	5.60952	6		Day 26	30	30	30	30	30	22								28.6667	1.33333	6		Day 26	34	16	32	24	24	30
Day 27	264	252	248	260	230	234						12.49		248	5.5857	6		Day 27	22	12	26	18	18	26								20.3333	2.2161	6		Day 27	18	34	16	14	10	12
Day 28	256	242	240	252	218	226						13.404		239	5.99444	6		Day 28	30	30	30	30	30	24								29	1	6		Day 28	28	16	32	28	22	26
Day 29	254	242	240	252	220	224						12.8409		238.667	5.74263	6		Day 29	20	16	20	14	16	22								18	1.26491	6		Day 29	22	18	14	16	20	16
Day 30	250	244	238	250	222	222						11.7992		237.667	5.27678	6		Day 30	22	20	20	8	6	26								17	3.29646	6		Day 30	28	26	18	22	20	24
Day 31	250	244	242	254	226	224						11.3137		240	5.05964	6		Day 31	14	16	16	16	14	16								15.3333	0.421637	6		Day 31	18	22	26	18	26	22
Day 32	252	242	244	256	232	228						9.96104		242.333	4.45471	6		Day 32	16	18	14	16	16	18								16.3333	0.614636	6		Day 32	32	22	26	24	24	22
Day 33	264	250	246	256	238	232						10.6719		247.667	4.77261	6		Day 33	22	20	22	18	20	18								20	0.730297	6		Day 33	18	22	24	22	28	16
Day 34	252	240	240	250	232	226						9.16515		240	4.09878	6		Day 34	26	20	8	20	20	20								19	2.40832	6		Day 34	28	48	28	30	28	24
Day 35	258	250	246	258	236	234						9.50438		247	4.25049	6		Day 35	30	30	20	26	20	30								26	2	6		Day 35	32	26	24	24	22	20
Day 36	258	254	246	258	238	234						9.45163		248	4.2269	6		Day 36	28	16	14	12	18	28								19.3333	2.85968	6		Day 36	18	22	18	22	38	18
Day 37	260	256	246	260	240	236						9.55103		249.667	4.27135	6		Day 37	30	30	30	30	30	26								29.3333	0.666667	6		Day 37	20	22	28	30	28	20
Day 38	256	252	242	258	234	236						9.48098		246.333	4.24002	6		Day 38	22	26	18	14	18	26								20.6667	1.97765	6		Day 38	22	20	14	20	24	28
Day 39	252	246	242	256	230	236						8.90069		243.667	3.98051	6		Day 39	30	22	16	28	14	20								21.6667	2.60342	6		Day 39	30	12	18	26	14	26
Day 40	268	256	248	268	240	242						11.3382		253.667	5.07061	6		Day 40	16	24	20	10	20	26								19.3333	2.34758	6		Day 40	20	20	24	22	18	32
Day 41	270	260	250	266	246	244						9.93311		256	4.44222	6		Day 41	16	20	30	30	30	28								25.6667	2.49889	6		Day 41	22	18	32	16	16	14
Day 42	272	262	258	264	250	248						8.22598		259	3.67877	6		Day 42	26	18	16	18	12	22								18.6667	1.97765	6		Day 42	26	12	28	32	42	24
Day 43	274	264	252	268	250	246						10.247		259	4.58258	6		Day 43	20	22	8	14	20	20								17.3333	2.17051	6		Day 43	16	28	18	20	14	20
Day 44	274	264	252	268	250	246						10.247		259	4.58258	6		Day 44	26	28	10	12	10	18								17.3333	3.29309	6		Day 44	24	6	18	32	16	22
Day 45	264	256	246	258	242	236						9.75819		250.333	4.36399	6		Day 45	30	26	16	16	6	30								20.6667	3.92145	6		Day 45	12	20	14	20	20	12
Day 46	258	262	256	268	248	246						7.60847		256.333	3.40261	6		Day 46	20	16	14	18	14	28								18.3333	2.1551	6		Day 46	12	2	20	22	22	12
Day 47	256	250	246	258	240	236						7.95124		247.667	3.5559	6		Day 47	22	30	30	30	16	26								25.6667	2.33333	6		Day 47	24	30	10	20	12	12
Day 48	264	254	246	260	234	236						11.3578		249	5.07937	6		Day 48	14	30	30	26	20	30								25	2.72029	6		Day 48	24	30	16	16	14	12
Day 49	256	256	246	258	230	236						10.7548		247	4.80971	6		Day 49	16	22	16	12	30	20								19.3333	2.56472	6		Day 49	26	24	12	20	16	16
Day 50	254	252	242	256	240	242						6.47216		247.667	2.89444	6		Day 50	22	30	30	30	20	26								26.3333	1.81965	6		Day 50	20	14	12	24	16	20
Day 51	250	246	242	268	246	244						8.69227		249.333	3.8873	6		Day 51	30	20	30	30	18	28								26	2.25093	6		Day 51	10	40	12	16	14	20
Day 52	250	256	248	266	250	248						6.40312		253	2.86356	6		Day 52	30	30	30	28	30	22								28.3333	1.30809	6		Day 52	6	36	12	22	14	16
Day 53	252	260	250	264	250	246						6.26276		253.667	2.80079	6		Day 53	28	22	8	30	30	20								23	3.45447	6		Day 53	16	18	10	20	16	18
Day 54	264	262	258	268	250	246						7.74597		258	3.4641	6		Day 54	30	28	10	30	14	18								21.6667	3.5932	6		Day 54	30	40	22	28	18	22
Day 55	252	264	252	268	242	236						11.22		252.333	5.01775	6		Day 55	16	26	16	30	30	24								23.6667	2.60342	6		Day 55	14	2	16	14	18	18
Day 56	258	264	252	258	248	246						6.26276		254.333	2.80079	6		Day 56	30	28	10	14	30	24								22.6667	3.52767	6		Day 56	18	8	10	24	18	10
																																19.881	2.07961	6
																															SD	5.10735																	SD
[truncated: 3 more columns]
