# Supplementary material for: Purple potato extract modulates fat metabolizing genes expression, prevents oxidative stress, hepatic steatosis, and attenuates high-fat diet-induced obesity in male rats
Source: PLoS One. 2025 Apr 1;20(4):e0318162. doi: 10.1371/journal.pone.0318162 (PMC11960900; doi:10.1371/journal.pone.0318162)
Supplement: S5 Data — (XLSX) [file pone.0318162.s010.xlsx]

## Sheet: Control
			BEFORE THE TREATMENT									AFTER THE TREATMENT
			BLOOD GLUCOSE MEASUREMENT									Blood Glucose Measurement
												Rat Number	0 min	30 min	60 min	90 min	120 min
		Rat Number	0 min	30 min	60 min	90 min	120 min					Rat 1	5.5	8.2	7.1	6.2	4.9
		Rat 1	5.3	7.9	6.5	6.1	5.4					Rat 2	4.9	8.4	7.5	6.3	5.1
		Rat 2	4.3	7.6	5.4	5	4.2					Rat 3	5.1	8.7	7.1	5.9	4.6
		Rat 3	4.7	7.1	5.4	5.1	4.4					Rat 4	6.7	8.5	6.9	5.8	4.3
		Rat 4	5.9	7.5	7	5.4	4.1					Rat 5	5.3	8.4	6.5	5.5	4.3
		Rat 5	4.6	7.9	6.4	5.9	4.7					Rat 6	4.8	9.8	7.1	6.1	4.8
		Rat 6	4.9	7.7	6.1	5.6	4.9
												Mean	5.38333	8.66667	7.03333	5.96667	4.66667
		Mean	4.95	7.61667	6.13333	5.51667	4.61667					SEM	0.283333	0.236173	0.133333	0.120185	0.133333
		SEM	0.233452	0.122247	0.260342	0.177795	0.199025					N	6	6	6	6	6
		N	6	6	6	6	6
		SD	0.522015	0.273354	0.582142	0.397562	0.445034					SD	0.633553	0.528099	0.298142	0.268742	0.298142

## Sheet: HF
			BEFORE THE TREATMENT									AFTER THE TREATMENT
			BLOOD GLUCOSE MEASUREMENT									Blood Glucose Measurement
												Rat Number	0 min	30 min	60 min	90 min	120 min
		Rat Number	0 min	30 min	60 min	90 min	120 min					Rat 1	4.5	10.2	9.7	8.8	7.5
		Rat 1	3.2	7.5	6.3	5.5	4.5					Rat 2	4.06	11.6	9.9	9.1	6.4
		Rat 2	3.4	7.4	6.1	5.4	4.6					Rat 3	5.9	9.9	9.4	8.9	7.4
		Rat 3	4.6	8.3	7.9	6.4	5.4					Rat 4	6.6	11.6	9.2	8.6	8.1
		Rat 4	6.1	8	7.4	5.9	4.2					Rat 5	5.6	9.4	7.8	7.1	6.3
		Rat 5	3.4	7.8	6.5	5.5	4.1					Rat 6	4.9	10.6	8.2	7.9	7.6
		Rat 6	3.6	8.1	7.6	6.1	5.1
												Mean	5.26	10.55	9.03333	8.4	7.21667
		Mean	4.05	7.85	6.96667	5.8	4.65					SEM	0.385919	0.368556	0.345125	0.309839	0.291452
		SEM	0.457347	0.143178	0.30948	0.163299	0.207766					N	6	6	6	6	6
		N	6	6	6	6	6
												SD	0.862941	0.824116	0.771722	0.69282	0.651707
		SD	1.02266	0.320156	0.692018	0.365148	0.464579

## Sheet: Control+JA
			BEFORE THE TREATMENT									AFTER THE TREATMENT
			BLOOD GLUCOSE MEASUREMENT									Blood Glucose Measurement
												Rat Number	0 min	30 min	60 min	90 min	120 min
		Rat Number	0 min	30 min	60 min	90 min	120 min					Rat 1	3.2	9.1	7.5	6.5	5.6
		Rat 1	3.1	8.5	6.8	6.1	5.6					Rat 2	3.5	9.9	7.4	6.2	5.7
		Rat 2	3.5	8.9	7.3	6.6	5.9					Rat 3	3.4	8.8	7.2	6.3	5.5
		Rat 3	3.9	9.2	8.3	6.2	5.1					Rat 4	3.1	8.6	7.7	5.9	5.1
		Rat 4	3.6	9	6.1	4.5	4.2					Rat 5	3.6	9.4	6.8	5.1	4.3
		Rat 5	3.8	8.4	7.5	6.3	5.1					Rat 6	3.9	9.6	5.9	4.9	3.9
		Rat 6	3.2	8.7	7.1	5.9	4.6
												Mean	3.45	9.23333	7.08333	5.81667	5.01667
		Mean	3.51667	8.78333	7.18333	5.93333	5.08333					SEM	0.117615	0.201108	0.267603	0.271314	0.305959
		SEM	0.130171	0.124944	0.299351	0.301846	0.254842					N	6	6	6	6	6
		N	6	6	6	6	6
												SD	0.262996	0.449691	0.598377	0.606676	0.684146
		SD	0.291071	0.279384	0.66937	0.674949	0.569844

## Sheet: HF+JA
			BEFORE THE TREATMENT									AFTER THE TREATMENT
			BLOOD GLUCOSE MEASUREMENT									Blood Glucose Measurement
												Rat Number	0 min	30 min	60 min	90 min	120 min
		Rat Number	0 min	30 min	60 min	90 min	120 min					Rat 1	3.6	8.5	7.8	6.9	5.9
		Rat 1	3.9	8.4	7.1	5.9	5.3					Rat 2	3	8.8	7.1	5.3	4.8
		Rat 2	3.6	7.9	6.5	5.7	4.7					Rat 3	3.7	8.7	7.8	6.1	5.7
		Rat 3	3.3	10.8	6.1	5.6	5.2					Rat 4	3.5	8.9	7.2	6.5	5.6
		Rat 4	3.4	9.2	7.5	6.1	5.3					Rat 5	4.3	9.4	7.5	5.3	4.9
		Rat 5	3.6	8.9	7.4	5.9	4.7					Rat 6	3.8	10.8	8.1	6.5	4.4
		Rat 6	3.9	8.7	7.1	5.6	4.9
												Mean	3.65	9.18333	7.58333	6.1	5.21667
		Mean	3.61667	8.98333	6.95	5.8	5.01667					SEM	0.172723	0.345848	0.157938	0.273252	0.244154
		SEM	0.101379	0.406134	0.221736	0.0816497	0.116667					N	6	6	6	6	6
		N	6	6	6	6	6
												SD	0.386221	0.773341	0.35316	0.61101	0.545945
		SD	0.226691	0.908142	0.495816	0.182574	0.260875

## Sheet: HF+orlisatat
		BEFORE THE TREATMENT									AFTER THE TREATMENT
		BLOOD GLUCOSE MEASUREMENT									Blood Glucose Measurement
	Box No.	0 min	30 min	60 min	90 min	120 min				Box No.	0 min	30 min	60 min	90 min	120 min
	Q	4.4	7.7	6.7	7.6	5.2				Q	3.5	6.7	4.7	4.8	4.1
	R	3.9	6.3	4.6	4.2	4				R	3.3	7.4	4.1	3.8	3.7
	S	3.9	7.4	6.3	5.3	4.1				S	2.6	5.3	3.8	3.6	3.3
	T	4	5.8	5.1	4.8	4				T	2.8	7.7	3.9	4.2	3.6
	U	3.7	7.5	6.1	5.9	3.9				U	3.2	6.5	4.7	3.9	4
	V	3.3	6	6.4	6.1	4.2				V	3.8	6.2	4.8	4.6	4.2
	Mean	3.86667	6.78333	5.86667	5.65	4.23333				Mean	3.2	6.63333	4.33333	4.15	3.81667
	SEM	0.147573	0.343915	0.33731	0.483563	0.197765				SEM	0.180739	0.351821	0.183787	0.192787	0.14004
	N	6	6	6	6	6				N	6	6	6	6	6
	SD	0.329983	0.769018	0.754247	1.08128	0.442217				SD	0.404145	0.786695	0.410961	0.431084	0.313138
