# Supplementary material for: Purple potato extract modulates fat metabolizing genes expression, prevents oxidative stress, hepatic steatosis, and attenuates high-fat diet-induced obesity in male rats
Source: PLoS One. 2025 Apr 1;20(4):e0318162. doi: 10.1371/journal.pone.0318162 (PMC11960900; doi:10.1371/journal.pone.0318162)
Supplement: S6 Data — (XLSX) [file pone.0318162.s011.xlsx]

## Sheet: Control
Control	Rat 1	Rat 2	Rat 3	Rat 4	Rat 5	Rat 6
Weight	214	217	220	225	207	210				Mean	SD
Kidneys	2.14	1.76	1.78	2.88	1.4131	1.2513				1.87073	0.533033
Liver	11.88	10.21	10.54	11.19	6.4752	7.903				9.6997	1.89591
Spleen	0.92	1	0.78	1.24	0.3215	0.4743				0.7893	0.31165
Total Heart	0.96	0.83	0.78	1.24	0.5629	1.45				0.970483	0.295756
LV	0.16	0.18	0.18	0.07	0.0104	0.902				0.2504	0.297996
RV	0.11	0.16	0.23	0.19	0.5525	0.548				0.298417	0.181634
Epi	2.99	1.63	2.87	4.47	2.5	1.1				2.59333	1.07413
Peri	2.96	3.79	2.45	4.35	1.9	1.3				2.79167	1.04804
Meso	1.19	0.78	0.88	2.52	2.4	2.3				1.67833	0.741449
Control	Rat 1	Rat 2	Rat 3	Rat 4	Rat 5	Rat 6				Mean	SEM	N		SD
Weight	214	217	220	225	207	210				215.5	2.69258	6		6.0208
Kidneys	1	0.81106	0.809091	1.28	0.682657	0.595857				0.863111	0.100358	6		0.224407
Liver	5.5514	4.70507	4.79091	4.97333	3.12812	3.76333				4.48536	0.359612	6		0.804117
Spleen	0.429907	0.460829	0.354545	0.551111	0.155314	0.225857				0.362927	0.0609497	6		0.136288
Total Heart	0.448598	0.382488	0.354545	0.551111	0.271932	0.690476				0.449859	0.0614903	6		0.137496
LV	0.0747664	0.0829493	0.0818182	0.0311111	0.00502415	0.429524				0.117532	0.0637092	6		0.142458
RV	0.0514019	0.0737327	0.104545	0.0844444	0.266908	0.260952				0.140331	0.0397152	6		0.0888059
Epi	1.3972	0.751152	1.30455	1.98667	1.20773	0.52381				1.19518	0.210339	6		0.470333
Peri	1.38318	1.74654	1.11364	1.93333	0.917874	0.619048				1.2856	0.204176	6		0.456551
Meso	0.556075	0.359447	0.4	1.12	1.15942	1.09524				0.781697	0.156026	6		0.348885

## Sheet: HF
HF	Rat 1	Rat 2	Rat 3	Rat 4	Rat 5	Rat 6
Weight	255	290	255	266	310	303
Kidneys	2.16	1.96	2.05	1.86	1.64	1.91
Liver	10.59	10.28	10.1	11.07	8.36	9.54
Spleen	0.96	0.59	0.66	0.9	0.44	0.5
Total Heart	0.94	0.9	0.07	0.06	0.75	1.2
LV	0.09	0.09	0.07	0.06	0.1	0.11				Mean	SD
RV	0.15	0.15	0.19	0.17	0.65	0.83
Epi	3.65	3.15	3.17	4.27	3.46	4.08				3.63	0.424931
Peri	3.2	4.76	4	6.57	6.21	6.81				5.25833	1.36029
Meso	2.15	2.24	1.57	2.86	3.87	2.95				2.60667	0.72981
HF	Rat 1	Rat 2	Rat 3	Rat 4	Rat 5	Rat 6				Mean	SEM	N		SD
Weight	255	290	255	266	310	303
Kidneys	0.847059	0.675862	0.803922	0.699248	0.529032	0.630363				0.697581	0.047277	6		0.105715
Liver	4.15294	3.54483	3.96078	4.16165	2.69677	3.14851				3.61092	0.243129	6		0.543653
Spleen	0.376471	0.203448	0.258824	0.338346	0.141935	0.165017				0.24734	0.0386878	6		0.0865086
Total Heart	0.368627	0.310345	0.027451	0.0225564	0.241935	0.39604				0.227826	0.0676794	6		0.151336
LV	0.0352941	0.0310345	0.027451	0.0225564	0.0322581	0.0363036				0.0308163	0.00209634	6		0.00468756
RV	0.0588235	0.0517241	0.0745098	0.0639098	0.209677	0.273927				0.122095	0.0388711	6		0.0869185
Epi	1.43137	1.08621	1.24314	1.60526	1.11613	1.34653				1.30477	0.0806686	6		0.18038
Peri	1.2549	1.64138	1.56863	2.46992	2.00323	2.24752				1.86426	0.186317	6		0.416618
Meso	0.843137	0.772414	0.615686	1.07519	1.24839	0.973597				0.921402	0.0922097	6		0.206187

## Sheet: Control+JA
C+JA	Rat 1	Rat 2	Rat 3	Rat 4	Rat 5	Rat 6
Weight	214	227	224	228	216	226
Kidneys	1.55	1.53	1.49	1.68	1.69	1.58
Liver	7.53	7.24	10.53	7.76	9.45	7.85
Spleen	0.82	0.78	0.87	0.79	0.44	0.38
Total Heart	0.9	0.85	1.04	0.96	0.7	0.6
LV	0.67	0.64	0.84	0.67	0.59	0.48				Mean	SD
RV	0.23	0.21	0.2	0.29	0.1	0.12
Epi	0.78	1.21	1.21	1.48	1.34	2.68				1.45	0.590198
Peri	1.49	2.68	1.31	1.54	3.42	2.71				2.19167	0.786372
Meso	1.67	1.8	1.04	1.61	1.2	0.61				1.32167	0.415107
C+JA	Rat 1	Rat 2	Rat 3	Rat 4	Rat 5	Rat 6				Mean	SEM	N		SD
Weight	214	227	224	228	216	226				222.5	2.44609	6		5.46961
Kidneys	0.724299	0.674009	0.665179	0.736842	0.782407	0.699115				0.713642	0.0178055	6		0.0398142
Liver	3.51869	3.18943	4.70089	3.40351	4.375	3.47345				3.77683	0.248649	6		0.555995
Spleen	0.383178	0.343612	0.388393	0.346491	0.203704	0.168142				0.305587	0.0388448	6		0.0868597
Total Heart	0.420561	0.374449	0.464286	0.421053	0.324074	0.265487				0.378318	0.029827	6		0.0666951
LV	0.313084	0.281938	0.375	0.29386	0.273148	0.212389				0.29157	0.0217028	6		0.048529
RV	0.107477	0.092511	0.0892857	0.127193	0.0462963	0.0530973				0.0859767	0.0127414	6		0.0284905
Epi	0.364486	0.53304	0.540179	0.649123	0.62037	1.18584				0.64884	0.114783	6		0.256663
Peri	0.696262	1.18062	0.584821	0.675439	1.58333	1.19912				0.986598	0.161394	6		0.360888
Meso	0.780374	0.792952	0.464286	0.70614	0.555556	0.269912				0.59487	0.0837108	6		0.187183

## Sheet: HF+JA
HF+JA	Rat 1	Rat 2	Rat 3	Rat 4	Rat 5	Rat 6
Weight	233	231	209	234	220	214
Kidneys	1.47	1.58	1.57	1.88	2.19	2.25
Liver	6.98	6.88	7.39	8.61	9.96	11.05
Spleen	0.77	0.88	1.05	0.87	0.46	0.67
Total Heart	0.85	0.89	0.82	0.8	0.89	0.83
LV	0.65	0.59	0.54	0.59	0.75	0.74				Mean	SD
RV	0.2	0.3	0.28	0.21	0.13	0.15
Epi	1	0.96	1.13	1.42	1.53	4.51				1.75833	1.24803
Peri	3.1	2.64	2.65	3.64	5.33	2.59				3.325	0.969102
Meso	1.45	1.89	2.41	3.37	1.86	1.69				2.11167	0.632519
HF+JA	Rat 1	Rat 2	Rat 3	Rat 4	Rat 5	Rat 6				Mean	SEM	N		SD
Weight	233	231	209	234	220	214				223.5	4.35699	6		9.74252
Kidneys	0.630901	0.683983	0.751196	0.803419	0.995455	1.0514				0.819393	0.069185	6		0.154702
Liver	2.99571	2.97835	3.53589	3.67949	4.52727	5.16355				3.81338	0.355593	6		0.79513
Spleen	0.330472	0.380952	0.502392	0.371795	0.209091	0.313084				0.351298	0.0392623	6		0.0877932
Total Heart	0.364807	0.385281	0.392344	0.34188	0.404545	0.38785				0.379452	0.00917701	6		0.0205204
LV	0.27897	0.255411	0.258373	0.252137	0.340909	0.345794				0.288599	0.0177434	6		0.0396756
RV	0.0858369	0.12987	0.133971	0.0897436	0.0590909	0.0700935				0.0947677	0.0125907	6		0.0281536
Epi	0.429185	0.415584	0.54067	0.606838	0.695455	2.10748				0.799201	0.265221	6		0.593052
Peri	1.33047	1.14286	1.26794	1.55556	2.42273	1.21028				1.48831	0.195599	6		0.437373
Meso	0.622318	0.818182	1.15311	1.44017	0.845455	0.78972				0.944826	0.121481	6		0.271641

## Sheet: Orlistat
Parameter	Rat 1	Rat 2	Rat 3	Rat 4	Rat 5	Rat 6
Body Weight	280	275	255	269	271	259
Heart Total	0.96	0.91	0.83	0.89	0.83	0.89
Heart LV	0.12	0.07	0.1	0.13	0.15	0.1
Heart RV	0.81	0.82	0.74	0.75	0.74	0.77
Liver	12	9.38	9.63	9.96	11.05	9.34
Spleen	0.52	0.62	0.52	0.46	0.67	0.54			Mean	SD
Kidneys	2.11	2.18	2.25	2.19	2.25	2.52
Peritonial	3.6	3.67	2.08	5.33	2.59	5.51			3.454	1.1155
Masenteric	1.22	1.51	2.54	1.86	1.69	1.94			1.764	0.442113
Epididymal	1.16	1.68	3.61	1.53	4.51	2.98			2.498	1.31766
Parameter	Rat 1	Rat 2	Rat 3	Rat 4	Rat 5	Rat 6				Mean	SEM	N		SD
Body Weight	280	275	255	269	271	259				268.167	3.88516	6		7.54718
Heart Total	0.342857	0.330909	0.32549	0.330855	0.306273	0.343629				0.330002	0.00558548	6		0.012146
Heart LV	0.0428571	0.0254545	0.0392157	0.0483271	0.0553506	0.03861				0.0416359	0.00412797	6		0.0100937
Heart RV	0.289286	0.298182	0.290196	0.27881	0.273063	0.297297				0.287806	0.00409849	6		0.010013
Liver	4.28571	3.41091	3.77647	3.7026	4.07749	3.60618				3.71473	0.109463	6		0.218927
Spleen	0.185714	0.225455	0.203922	0.171004	0.247232	0.208494				0.20697	0.0111351	6		0.0252094
Kidneys	0.753571	0.792727	0.882353	0.814126	0.830258	0.972973				0.841002	0.0315904	6		0.0644448
Peritonial	1.28571	1.33455	0.815686	1.98141	0.95572	2.12741				1.44296	0.264673	6		0.529346
Masenteric	0.435714	0.549091	0.996078	0.69145	0.623616	0.749035				0.721854	0.0762758	6		0.152552
Epididymal	0.414286	0.610909	1.41569	0.568773	1.66421	1.15058				1.08203	0.216834	6		0.433669
